# Supplementary material for: Bis[μ-(3-acetyl-2-hy­droxy-6-methyl-4H-pyran-4-one-κ3 O:O′,O′′)]diaqua­tetra­kis­(pyridine-κN)dicopper(II) diperchlorate
Source: Acta Crystallogr Sect E Struct Rep Online. 2012 Oct 13;68(Pt 11):m1356–7. doi: 10.1107/S1600536812041608 (PMC3515113; doi:10.1107/S1600536812041608)
Supplement: Supplementary file 1 [file e-68-m1356-sup1.cif]

##############################################################################
#                                                                            #
# This CIF contains the data in a paper accepted for publication in          #
# Acta Crystallographica Section E. It conforms to the requirements of       #
# Notes for Authors for Acta Crystallographica Section E, and has been       #
# peer reviewed under the auspices of the IUCr Commission on Journals.       #
#                                                                            #
# Full details of the Crystallographic Information File format               #
# are given in the paper "The Crystallographic Information File (CIF):       #
# a New Standard Archive File for Crystallography" by S. R. Hall, F. H.      #
# Allen and I. D. Brown [Acta Cryst. (1991), A47, 655-685].                  #
#                                                                            #
# The current version of the core CIF dictionary is obtainable from          #
# ftp://ftp.iucr.org/pub/cif_core.dic.                                       #
#                                                                            #
# Software is freely available for graphical display of the structure(s)     #
# in this CIF. For information consult the CIF software page                 #
# http://www.iucr.org/resources/cif/software.                                #
#                                                                            #
# This file may be used for bona fide research purposes within the           #
# scientific community so long as proper attribution is given to the journal # 
# article from which it was obtained.                                        #
#                                                                            #
##############################################################################
data_global
_audit_creation_method     'WinGX routine CIF_UPDATE'
_audit_conform_dict_name     cif_core.dic
_audit_conform_dict_version     2.3
_journal_date_recd_electronic     2012-09-15
_journal_date_accepted     2012-10-04
_journal_name_full     'Acta Crystallographica, Section E'
_journal_year     2012
_journal_volume     68
_journal_issue     11
_journal_page_first     m1356
_journal_page_last     m1357
_journal_paper_category     QM
_journal_paper_doi     10.1107/S1600536812041608
_journal_coeditor_code     WM2685
_publ_contact_author_name     'Sofiane, Bouacida '
_publ_contact_author_address
;
Unit\'e de recherche de CHimie de l'Environnement et Mol\'eculaire Structurale
CHEMS, Universit\'e Mentouri-Constantine
25000
Alg\'erie
;
_publ_contact_author_email     bouacida_sofiane@yahoo.fr
_publ_contact_author_fax     '00 (213) 31 81 88 16'
_publ_contact_author_phone     '00 (213) 74 45 27 14'
_publ_section_title
;\
Bis[\m-(3-acetyl-2-hydroxy-6-methyl-4<i>H</i>-pyran-4-one-\k^3^<i>O</i>:\
<i>O</i>',<i>O</i>'')]diaquatetrakis(pyridine-\k<i>N</i>)dicopper(II)
diperchlorate
;
_publ_section_title_footnote     .
loop_
    _publ_author_name
    _publ_author_address
    'Ourari, Ali'
;
Laboratoire d'Electrochimie,
d'Ing\'enierie Mol\'eculaire et de Catalyse Redox (LEIMCR),
Facult\'e des Sciences de l'Ing\'enieur
Universit\'e Farhat Abbas, S\'etif 19000, Algeria
;
    'Derafa, Wassila'
;
Laboratoire d'Electrochimie,
d'Ing\'enierie Mol\'eculaire et de Catalyse Redox (LEIMCR),
Facult\'e des Sciences de l'Ing\'enieur
Universit\'e Farhat Abbas, S\'etif 19000, Algeria
;
    'Bouacida, Sofiane'
;
Unit\'e de Recherche de Cimie de l'Environnement et Mol\'eculaire Structurale,
CHEMS, Universit\'e Mentouri-Constantine
25000, Algeria
D\'epartement Sciences de la Mati\`ere,
Facult\'e des Sciences Exactes et Sciences de la Nature et de la Vie,
Universit\'e Oum El Bouaghi,
Algeria
;
    'Aggoun, Djouhra'
;
Laboratoire d'Electrochimie,
d'Ing\'enierie Mol\'eculaire et de Catalyse Redox (LEIMCR),
Facult\'e des Sciences de l'Ing\'enieur
Universit\'e Farhat Abbas, S\'etif 19000, Algeria
;
    'Daran, Jean-Claude'
;
Laboratoire de Chimie de Coordination
UPR CNRS 8241
205 route de Narbonne
31077 Toulouse cedex, France
;
data_I
_chemical_name_systematic
;
Bis[\m-(3-acetyl-2-hydroxy-6-methyl-4<i>H</i>-pyran-4-one-\k^3^<i>O</i>:
<i>O</i>',<i>O</i>'')]diaquatetrakis(pyridine-\k<i>N</i>)dicopper(II)
diperchlorate
;
_chemical_formula_moiety     'C36 H38 Cu2 N4 O10, 2(Cl O4)'
_chemical_formula_sum     'C36 H38 Cl2 Cu2 N4 O18'
_chemical_formula_iupac     '[Cu (C8 H7 O4) (H2 O) (C5 H5 N)2]2 (Cl O4)2'
_chemical_formula_weight     1012.70
_space_group_crystal_system     triclinic
_space_group_name_H-M_alt     'P -1'
_space_group_name_Hall     '-P 1'
loop_
    _space_group_symop_operation_xyz
    'x, y, z'
    '-x, -y, -z'
_cell_length_a     9.9371(4)
_cell_length_b     10.3072(4)
_cell_length_c     10.4440(5)
_cell_angle_alpha     99.624(4)
_cell_angle_beta     90.540(3)
_cell_angle_gamma     97.895(4)
_cell_volume     1044.09(8)
_cell_formula_units_Z     1
_cell_measurement_reflns_used     12265
_cell_measurement_theta_min     2.57
_cell_measurement_theta_max     28.25
_cell_measurement_temperature     180(2)
_exptl_crystal_description     fragment
_exptl_crystal_colour     'dark blue'
_exptl_crystal_size_max     0.44
_exptl_crystal_size_mid     0.34
_exptl_crystal_size_min     0.13
_exptl_crystal_density_diffrn     1.611
_exptl_crystal_density_meas     ?
_exptl_crystal_density_method     'not measured'
_exptl_crystal_F_000     518
_exptl_absorpt_coefficient_mu     1.228
_exptl_absorpt_correction_type     multi-scan
_exptl_absorpt_process_details
;
(CrysAlisPro; Agilent, 2011)
;
_exptl_absorpt_correction_T_min     0.50513
_exptl_absorpt_correction_T_max     1.00000
_diffrn_ambient_temperature     180(2)
_diffrn_radiation_type     MoK\a
_diffrn_radiation_wavelength     0.71073
_diffrn_radiation_source     'fine-focus sealed tube'
_diffrn_radiation_monochromator     graphite
_diffrn_measurement_device_type     'Agilent Xcalibur'
_diffrn_measurement_method     '\w scans'
_diffrn_detector_area_resol_mean     8.2632
_diffrn_reflns_number     20280
_diffrn_reflns_av_R_equivalents     0.0368
_diffrn_reflns_theta_min     2.68
_diffrn_reflns_theta_max     28.23
_diffrn_reflns_theta_full     25
_diffrn_measured_fraction_theta_max     0.911
_diffrn_measured_fraction_theta_full     0.996
_diffrn_reflns_limit_h_min     -13
_diffrn_reflns_limit_h_max     11
_diffrn_reflns_limit_k_min     -13
_diffrn_reflns_limit_k_max     13
_diffrn_reflns_limit_l_min     -13
_diffrn_reflns_limit_l_max     13
_refine_special_details
;
Refinement of <i>F</i>^2^ against ALL reflections. The weighted <i>R</i>-factor
<i>wR</i> and goodness of fit <i>S</i> are based on <i>F</i>^2^, conventional
<i>R</i>-factors <i>R</i> are based on <i>F</i>, with <i>F</i> set to zero for
negative <i>F</i>^2^. The threshold expression of <i>F</i>^2^ >
\s(<i>F</i>^2^) is used only for calculating <i>R</i>-factors(gt) <i>etc</i>.
and is not relevant to the choice of reflections for refinement.
<i>R</i>-factors based on <i>F</i>^2^ are statistically about twice as large
as those based on <i>F</i>, and <i>R</i>- factors based on ALL data will be
even larger.
;
_reflns_number_total     4692
_reflns_number_gt     3889
_reflns_threshold_expression     I>2\s(I)
_refine_ls_structure_factor_coef     Fsqd
_refine_ls_matrix_type     full
_refine_ls_R_factor_all     0.0656
_refine_ls_R_factor_gt     0.0537
_refine_ls_wR_factor_gt     0.1351
_refine_ls_wR_factor_ref     0.1397
_refine_ls_goodness_of_fit_ref     1.123
_refine_ls_restrained_S_all     1.123
_refine_ls_number_reflns     4692
_refine_ls_number_parameters     288
_refine_ls_number_restraints     0
_refine_ls_hydrogen_treatment     mixed
_refine_ls_weighting_scheme     calc
_refine_ls_weighting_details
         'calc w=1/[\s^2^(Fo^2^)+(0.0426P)^2^+3.6572P] where P=(Fo^2^+2Fc^2^)/3'
_atom_sites_solution_hydrogens     geom
_atom_sites_solution_primary     direct
_atom_sites_solution_secondary     difmap
_refine_ls_shift/su_max     0
_refine_ls_shift/su_mean     0
_refine_diff_density_max     1.137
_refine_diff_density_min     -0.647
_refine_ls_extinction_method     none
loop_
    _atom_type_symbol
    _atom_type_description
    _atom_type_scat_dispersion_real
    _atom_type_scat_dispersion_imag
    _atom_type_scat_source
    C C 0.0033 0.0016 'International Tables Vol C Tables 4.2.6.8 and 6.1.1.4'
    H H 0 0 'International Tables Vol C Tables 4.2.6.8 and 6.1.1.4'
    N N 0.0061 0.0033 'International Tables Vol C Tables 4.2.6.8 and 6.1.1.4'
    O O 0.0106 0.006 'International Tables Vol C Tables 4.2.6.8 and 6.1.1.4'
    Cl Cl 0.1484 0.1585 'International Tables Vol C Tables 4.2.6.8 and 6.1.1.4'
    Cu Cu 0.3201 1.2651 'International Tables Vol C Tables 4.2.6.8 and 6.1.1.4'
_computing_data_collection     'CrysAlisPro (Agilent, 2011)'
_computing_cell_refinement     'CrysAlisPro (Agilent, 2011)'
_computing_data_reduction     'CrysAlisPro (Agilent, 2011)'
_computing_structure_solution     'SIR2002 (Burla <i>et al.</i>, 2005)'
_computing_structure_refinement     'SHELXL97 (Sheldrick, 2008)'
_computing_molecular_graphics
 'ORTEP-3 for Windows (Farrugia, 1997) and DIAMOND (Brandenburg & Berndt, 2001)'
_computing_publication_material     'WinGX (Farrugia, 1999)'
loop_
    _atom_site_type_symbol
    _atom_site_label
    _atom_site_fract_x
    _atom_site_fract_y
    _atom_site_fract_z
    _atom_site_U_iso_or_equiv
    _atom_site_adp_type
    _atom_site_calc_flag
    _atom_site_refinement_flags
    _atom_site_occupancy
    _atom_site_symmetry_multiplicity
    _atom_site_disorder_assembly
    _atom_site_disorder_group
    Cu Cu1 0.13889(5) 0.33620(4) 0.22133(5) 0.02379(14) Uani d . 1 1 . .
    Cl Cl1 0.54880(11) 0.73089(10) 0.34098(11) 0.0366(3) Uani d . 1 1 . .
    O O3 0.2147(3) 0.7115(3) -0.0994(3) 0.0314(6) Uani d . 1 1 . .
    O O4 0.0272(3) 0.7603(3) -0.0061(3) 0.0397(7) Uani d . 1 1 . .
    O O2 0.0424(3) 0.4919(3) 0.2469(3) 0.0287(6) Uani d . 1 1 . .
    O O1 0.2610(3) 0.4210(3) 0.1090(3) 0.0294(6) Uani d . 1 1 . .
    O O1W 0.2668(4) 0.4378(4) 0.4076(4) 0.0436(8) Uani d . 1 1 . .
    H H1W 0.322(6) 0.498(6) 0.387(6) 0.052 Uiso d . 1 1 . .
    H H2W 0.304(6) 0.415(6) 0.459(6) 0.052 Uiso d . 1 1 . .
    O O14 0.5337(5) 0.8399(4) 0.4391(4) 0.0721(13) Uani d . 1 1 . .
    N N1 0.2368(3) 0.1771(3) 0.1824(3) 0.0240(6) Uani d . 1 1 . .
    N N2 -0.0062(3) 0.2363(3) 0.3136(3) 0.0248(7) Uani d . 1 1 . .
    O O13 0.5953(5) 0.7736(5) 0.2227(4) 0.0706(12) Uani d . 1 1 . .
    C C12 0.3329(4) 0.5426(4) -0.0505(4) 0.0270(8) Uani d . 1 1 . .
    H H12 0.404 0.4928 -0.0678 0.032 Uiso calc R 1 1 . .
    C C1 0.2806(4) 0.1181(4) 0.2765(4) 0.0293(8) Uani d . 1 1 . .
    H H1 0.2662 0.1531 0.3625 0.035 Uiso calc R 1 1 . .
    C C16 0.1369(4) 0.5980(3) 0.0778(4) 0.0223(7) Uani d . 1 1 . .
    C C15 0.1196(4) 0.6938(4) -0.0055(4) 0.0267(8) Uani d . 1 1 . .
    C C2 0.3464(5) 0.0069(4) 0.2508(4) 0.0347(10) Uani d . 1 1 . .
    H H2 0.3773 -0.0312 0.3182 0.042 Uiso calc R 1 1 . .
    C C18 -0.0449(5) 0.6868(4) 0.2296(4) 0.0332(9) Uani d . 1 1 . .
    H H18A -0.1173 0.6794 0.1662 0.05 Uiso calc R 1 1 . .
    H H18B 0.0055 0.7746 0.2409 0.05 Uiso calc R 1 1 . .
    H H18C -0.0821 0.6706 0.3109 0.05 Uiso calc R 1 1 . .
    C C5 0.2587(4) 0.1269(4) 0.0587(4) 0.0302(9) Uani d . 1 1 . .
    H H5 0.2309 0.1692 -0.0069 0.036 Uiso calc R 1 1 . .
    C C11 0.2416(4) 0.5159(3) 0.0508(4) 0.0230(7) Uani d . 1 1 . .
    C C4 0.3208(5) 0.0149(4) 0.0251(4) 0.0372(10) Uani d . 1 1 . .
    H H4 0.3326 -0.019 -0.0616 0.045 Uiso calc R 1 1 . .
    C C3 0.3650(5) -0.0458(4) 0.1227(4) 0.0371(10) Uani d . 1 1 . .
    H H3 0.407 -0.1216 0.1024 0.044 Uiso calc R 1 1 . .
    C C10 -0.0591(4) 0.1101(4) 0.2648(4) 0.0293(8) Uani d . 1 1 . .
    H H10 -0.021 0.0671 0.1914 0.035 Uiso calc R 1 1 . .
    C C13 0.3180(4) 0.6368(4) -0.1201(4) 0.0277(8) Uani d . 1 1 . .
    C C14 0.4058(5) 0.6759(5) -0.2262(5) 0.0427(11) Uani d . 1 1 . .
    H H14A 0.4826 0.6283 -0.2323 0.064 Uiso calc R 1 1 . .
    H H14B 0.4368 0.7697 -0.2076 0.064 Uiso calc R 1 1 . .
    H H14C 0.3545 0.6549 -0.3071 0.064 Uiso calc R 1 1 . .
    C C17 0.0485(4) 0.5860(4) 0.1837(4) 0.0230(7) Uani d . 1 1 . .
    C C9 -0.1668(5) 0.0422(4) 0.3184(4) 0.0363(10) Uani d . 1 1 . .
    H H9 -0.1997 -0.0455 0.2829 0.044 Uiso calc R 1 1 . .
    C C8 -0.2253(5) 0.1065(5) 0.4261(5) 0.0395(10) Uani d . 1 1 . .
    H H8 -0.3 0.0637 0.4629 0.047 Uiso calc R 1 1 . .
    C C7 -0.1711(5) 0.2350(5) 0.4780(4) 0.0410(11) Uani d . 1 1 . .
    H H7 -0.2075 0.2797 0.5515 0.049 Uiso calc R 1 1 . .
    O O11 0.6447(9) 0.6599(10) 0.3795(6) 0.179(5) Uani d . 1 1 . .
    O O12 0.4201(7) 0.6613(8) 0.3069(6) 0.140(3) Uani d . 1 1 . .
    C C6 -0.0622(5) 0.2967(4) 0.4196(4) 0.0318(9) Uani d . 1 1 . .
    H H6 -0.0261 0.3835 0.455 0.038 Uiso calc R 1 1 . .
loop_
    _atom_site_aniso_label
    _atom_site_aniso_U_11
    _atom_site_aniso_U_22
    _atom_site_aniso_U_33
    _atom_site_aniso_U_12
    _atom_site_aniso_U_13
    _atom_site_aniso_U_23
    Cu1 0.0241(3) 0.0198(2) 0.0295(2) 0.00679(17) 0.00515(18) 0.00681(17)
    Cl1 0.0365(6) 0.0255(5) 0.0483(6) 0.0053(4) 0.0024(5) 0.0072(4)
    O3 0.0299(16) 0.0301(14) 0.0389(16) 0.0094(12) 0.0052(12) 0.0152(12)
    O4 0.0356(17) 0.0455(18) 0.0476(18) 0.0221(14) 0.0078(14) 0.0220(15)
    O2 0.0314(15) 0.0247(13) 0.0324(14) 0.0084(11) 0.0070(12) 0.0075(11)
    O1 0.0255(15) 0.0268(14) 0.0412(16) 0.0114(11) 0.0075(12) 0.0143(12)
    O1W 0.050(2) 0.0353(18) 0.0444(19) 0.0003(15) -0.0157(16) 0.0085(15)
    O14 0.107(4) 0.050(2) 0.054(2) 0.015(2) -0.005(2) -0.0095(18)
    N1 0.0224(16) 0.0226(15) 0.0284(16) 0.0053(12) 0.0029(13) 0.0068(12)
    N2 0.0257(17) 0.0219(15) 0.0277(16) 0.0055(13) 0.0012(13) 0.0044(12)
    O13 0.080(3) 0.078(3) 0.057(2) 0.005(2) 0.007(2) 0.028(2)
    C12 0.0186(19) 0.0291(19) 0.034(2) 0.0055(15) 0.0027(16) 0.0067(16)
    C1 0.033(2) 0.030(2) 0.0273(19) 0.0101(17) 0.0069(16) 0.0080(15)
    C16 0.0181(18) 0.0178(16) 0.0297(18) -0.0008(14) -0.0027(14) 0.0030(14)
    C15 0.0223(19) 0.0242(18) 0.034(2) 0.0038(15) -0.0024(16) 0.0063(15)
    C2 0.041(3) 0.032(2) 0.036(2) 0.0147(19) 0.0022(19) 0.0151(17)
    C18 0.037(2) 0.032(2) 0.034(2) 0.0153(18) 0.0069(18) 0.0038(17)
    C5 0.033(2) 0.031(2) 0.0293(19) 0.0107(17) 0.0014(17) 0.0066(16)
    C11 0.0191(18) 0.0190(16) 0.0306(19) 0.0011(14) -0.0028(15) 0.0050(14)
    C4 0.044(3) 0.035(2) 0.032(2) 0.016(2) -0.0001(19) -0.0030(17)
    C3 0.039(3) 0.030(2) 0.045(2) 0.0190(19) 0.002(2) 0.0024(18)
    C10 0.029(2) 0.0258(19) 0.032(2) 0.0012(16) 0.0049(17) 0.0031(15)
    C13 0.0200(19) 0.0275(19) 0.035(2) 0.0015(15) -0.0001(16) 0.0067(16)
    C14 0.038(3) 0.045(3) 0.052(3) 0.011(2) 0.015(2) 0.022(2)
    C17 0.0201(18) 0.0207(17) 0.0277(18) 0.0035(14) -0.0028(14) 0.0020(14)
    C9 0.037(2) 0.032(2) 0.038(2) -0.0039(18) 0.0037(19) 0.0062(18)
    C8 0.032(2) 0.048(3) 0.041(2) 0.000(2) 0.0091(19) 0.016(2)
    C7 0.045(3) 0.045(3) 0.036(2) 0.012(2) 0.019(2) 0.0074(19)
    O11 0.250(9) 0.288(10) 0.075(4) 0.234(9) 0.050(5) 0.081(5)
    O12 0.113(5) 0.165(6) 0.098(4) -0.085(5) 0.023(4) -0.027(4)
    C6 0.037(2) 0.029(2) 0.028(2) 0.0066(17) 0.0056(17) 0.0011(16)
_geom_special_details
;
All e.s.d.'s (except the e.s.d. in the dihedral angle between two l.s. planes)
are estimated using the full covariance matrix. The cell e.s.d.'s are taken
into account individually in the estimation of e.s.d.'s in distances, angles
and torsion angles; correlations between e.s.d.'s in cell parameters are only
used when they are defined by crystal symmetry. An approximate (isotropic)
treatment of cell e.s.d.'s is used for estimating e.s.d.'s involving l.s.
planes.
;
loop_
    _geom_bond_atom_site_label_1
    _geom_bond_atom_site_label_2
    _geom_bond_site_symmetry_2
    _geom_bond_distance
    _geom_bond_publ_flag
    Cu1 O1 . 1.922(3) y
    Cu1 O2 . 1.962(3) y
    Cu1 N2 . 2.005(3) y
    Cu1 N1 . 2.006(3) y
    Cu1 O1W . 2.325(3) y
    Cu1 O4 2_565 2.737(3) y
    Cl1 O11 . 1.374(5) ?
    Cl1 O12 . 1.390(6) ?
    Cl1 O14 . 1.414(4) ?
    Cl1 O13 . 1.439(4) ?
    O3 C13 . 1.363(5) ?
    O3 C15 . 1.386(5) ?
    O4 C15 . 1.219(5) ?
    O2 C17 . 1.256(4) ?
    O1 C11 . 1.269(4) ?
    O1W H1W . 0.82(6) ?
    O1W H2W . 0.74(6) ?
    N1 C1 . 1.337(5) ?
    N1 C5 . 1.340(5) ?
    N2 C6 . 1.341(5) ?
    N2 C10 . 1.346(5) ?
    C12 C13 . 1.329(5) ?
    C12 C11 . 1.437(5) ?
    C12 H12 . 0.93 ?
    C1 C2 . 1.385(5) ?
    C1 H1 . 0.93 ?
    C16 C17 . 1.430(5) ?
    C16 C11 . 1.431(5) ?
    C16 C15 . 1.447(5) ?
    C2 C3 . 1.382(6) ?
    C2 H2 . 0.93 ?
    C18 C17 . 1.509(5) ?
    C18 H18A . 0.96 ?
    C18 H18B . 0.96 ?
    C18 H18C . 0.96 ?
    C5 C4 . 1.379(5) ?
    C5 H5 . 0.93 ?
    C4 C3 . 1.380(6) ?
    C4 H4 . 0.93 ?
    C3 H3 . 0.93 ?
    C10 C9 . 1.373(6) ?
    C10 H10 . 0.93 ?
    C13 C14 . 1.491(6) ?
    C14 H14A . 0.96 ?
    C14 H14B . 0.96 ?
    C14 H14C . 0.96 ?
    C9 C8 . 1.383(6) ?
    C9 H9 . 0.93 ?
    C8 C7 . 1.377(7) ?
    C8 H8 . 0.93 ?
    C7 C6 . 1.378(6) ?
    C7 H7 . 0.93 ?
    C6 H6 . 0.93 ?
loop_
    _geom_angle_atom_site_label_1
    _geom_angle_atom_site_label_2
    _geom_angle_atom_site_label_3
    _geom_angle_site_symmetry_1
    _geom_angle_site_symmetry_3
    _geom_angle
    _geom_angle_publ_flag
    O1 Cu1 O2 . . 89.43(12) ?
    O1 Cu1 N2 . . 171.16(14) ?
    O2 Cu1 N2 . . 90.52(13) ?
    O1 Cu1 N1 . . 88.01(13) ?
    O2 Cu1 N1 . . 176.25(14) ?
    N2 Cu1 N1 . . 91.58(14) ?
    O1 Cu1 O1W . . 92.98(14) ?
    O2 Cu1 O1W . . 86.49(13) ?
    N2 Cu1 O1W . . 95.84(14) ?
    N1 Cu1 O1W . . 96.38(14) ?
    O1 Cu1 O4 . 2_565 87.05(12) ?
    O2 Cu1 O4 . 2_565 87.41(12) ?
    N2 Cu1 O4 . 2_565 84.12(13) ?
    N1 Cu1 O4 . 2_565 89.71(12) ?
    O1W Cu1 O4 . 2_565 173.90(11) ?
    O11 Cl1 O12 . . 116.7(6) ?
    O11 Cl1 O14 . . 110.3(4) ?
    O12 Cl1 O14 . . 107.6(4) ?
    O11 Cl1 O13 . . 106.5(4) ?
    O12 Cl1 O13 . . 103.9(4) ?
    O14 Cl1 O13 . . 111.7(3) ?
    C13 O3 C15 . . 122.2(3) ?
    C17 O2 Cu1 . . 129.4(2) ?
    C11 O1 Cu1 . . 127.4(2) ?
    Cu1 O1W H1W . . 107(4) ?
    Cu1 O1W H2W . . 135(5) ?
    H1W O1W H2W . . 103(6) ?
    C1 N1 C5 . . 118.5(3) ?
    C1 N1 Cu1 . . 122.0(3) ?
    C5 N1 Cu1 . . 119.5(3) ?
    C6 N2 C10 . . 117.7(4) ?
    C6 N2 Cu1 . . 120.9(3) ?
    C10 N2 Cu1 . . 121.1(3) ?
    C13 C12 C11 . . 121.4(4) ?
    C13 C12 H12 . . 119.3 ?
    C11 C12 H12 . . 119.3 ?
    N1 C1 C2 . . 122.5(4) ?
    N1 C1 H1 . . 118.7 ?
    C2 C1 H1 . . 118.7 ?
    C17 C16 C11 . . 121.5(3) ?
    C17 C16 C15 . . 119.6(3) ?
    C11 C16 C15 . . 118.9(3) ?
    O4 C15 O3 . . 114.4(3) ?
    O4 C15 C16 . . 127.6(4) ?
    O3 C15 C16 . . 118.0(3) ?
    C3 C2 C1 . . 118.4(4) ?
    C3 C2 H2 . . 120.8 ?
    C1 C2 H2 . . 120.8 ?
    C17 C18 H18A . . 109.5 ?
    C17 C18 H18B . . 109.5 ?
    H18A C18 H18B . . 109.5 ?
    C17 C18 H18C . . 109.5 ?
    H18A C18 H18C . . 109.5 ?
    H18B C18 H18C . . 109.5 ?
    N1 C5 C4 . . 122.4(4) ?
    N1 C5 H5 . . 118.8 ?
    C4 C5 H5 . . 118.8 ?
    O1 C11 C16 . . 125.5(4) ?
    O1 C11 C12 . . 117.0(3) ?
    C16 C11 C12 . . 117.6(3) ?
    C5 C4 C3 . . 118.7(4) ?
    C5 C4 H4 . . 120.6 ?
    C3 C4 H4 . . 120.6 ?
    C4 C3 C2 . . 119.4(4) ?
    C4 C3 H3 . . 120.3 ?
    C2 C3 H3 . . 120.3 ?
    N2 C10 C9 . . 122.9(4) ?
    N2 C10 H10 . . 118.5 ?
    C9 C10 H10 . . 118.5 ?
    C12 C13 O3 . . 121.5(4) ?
    C12 C13 C14 . . 127.0(4) ?
    O3 C13 C14 . . 111.5(3) ?
    C13 C14 H14A . . 109.5 ?
    C13 C14 H14B . . 109.5 ?
    H14A C14 H14B . . 109.5 ?
    C13 C14 H14C . . 109.5 ?
    H14A C14 H14C . . 109.5 ?
    H14B C14 H14C . . 109.5 ?
    O2 C17 C16 . . 123.2(3) ?
    O2 C17 C18 . . 114.3(3) ?
    C16 C17 C18 . . 122.4(3) ?
    C10 C9 C8 . . 118.8(4) ?
    C10 C9 H9 . . 120.6 ?
    C8 C9 H9 . . 120.6 ?
    C7 C8 C9 . . 118.8(4) ?
    C7 C8 H8 . . 120.6 ?
    C9 C8 H8 . . 120.6 ?
    C8 C7 C6 . . 119.2(4) ?
    C8 C7 H7 . . 120.4 ?
    C6 C7 H7 . . 120.4 ?
    N2 C6 C7 . . 122.5(4) ?
    N2 C6 H6 . . 118.7 ?
    C7 C6 H6 . . 118.7 ?
loop_
    _geom_torsion_atom_site_label_1
    _geom_torsion_atom_site_label_2
    _geom_torsion_atom_site_label_3
    _geom_torsion_atom_site_label_4
    _geom_torsion_site_symmetry_1
    _geom_torsion_site_symmetry_2
    _geom_torsion_site_symmetry_3
    _geom_torsion_site_symmetry_4
    _geom_torsion
    _geom_torsion_publ_flag
    O1 Cu1 O2 C17 . . . . 14.4(3) ?
    N2 Cu1 O2 C17 . . . . -156.7(3) ?
    O1W Cu1 O2 C17 . . . . 107.5(3) ?
    O2 Cu1 O1 C11 . . . . -19.7(3) ?
    N1 Cu1 O1 C11 . . . . 157.4(3) ?
    O1W Cu1 O1 C11 . . . . -106.1(3) ?
    O1 Cu1 N1 C1 . . . . 130.8(3) ?
    N2 Cu1 N1 C1 . . . . -58.0(3) ?
    O1W Cu1 N1 C1 . . . . 38.0(3) ?
    O1 Cu1 N1 C5 . . . . -49.7(3) ?
    N2 Cu1 N1 C5 . . . . 121.5(3) ?
    O1W Cu1 N1 C5 . . . . -142.6(3) ?
    O2 Cu1 N2 C6 . . . . -39.9(3) ?
    N1 Cu1 N2 C6 . . . . 143.3(3) ?
    O1W Cu1 N2 C6 . . . . 46.5(3) ?
    O2 Cu1 N2 C10 . . . . 134.0(3) ?
    N1 Cu1 N2 C10 . . . . -42.8(3) ?
    O1W Cu1 N2 C10 . . . . -139.6(3) ?
    C5 N1 C1 C2 . . . . -0.5(6) ?
    Cu1 N1 C1 C2 . . . . 179.0(3) ?
    C13 O3 C15 O4 . . . . -174.1(4) ?
    C13 O3 C15 C16 . . . . 3.8(5) ?
    C17 C16 C15 O4 . . . . -8.3(6) ?
    C11 C16 C15 O4 . . . . 170.9(4) ?
    C17 C16 C15 O3 . . . . 174.0(3) ?
    C11 C16 C15 O3 . . . . -6.7(5) ?
    N1 C1 C2 C3 . . . . -1.2(7) ?
    C1 N1 C5 C4 . . . . 2.0(6) ?
    Cu1 N1 C5 C4 . . . . -177.5(3) ?
    Cu1 O1 C11 C16 . . . . 13.9(6) ?
    Cu1 O1 C11 C12 . . . . -166.1(3) ?
    C17 C16 C11 O1 . . . . 5.2(6) ?
    C15 C16 C11 O1 . . . . -174.0(4) ?
    C17 C16 C11 C12 . . . . -174.8(3) ?
    C15 C16 C11 C12 . . . . 6.0(5) ?
    C13 C12 C11 O1 . . . . 177.6(4) ?
    C13 C12 C11 C16 . . . . -2.4(6) ?
    N1 C5 C4 C3 . . . . -1.6(7) ?
    C5 C4 C3 C2 . . . . -0.1(7) ?
    C1 C2 C3 C4 . . . . 1.5(7) ?
    C6 N2 C10 C9 . . . . 0.2(6) ?
    Cu1 N2 C10 C9 . . . . -174.0(3) ?
    C11 C12 C13 O3 . . . . -0.7(6) ?
    C11 C12 C13 C14 . . . . 179.1(4) ?
    C15 O3 C13 C12 . . . . -0.1(6) ?
    C15 O3 C13 C14 . . . . -179.9(4) ?
    Cu1 O2 C17 C16 . . . . -2.4(5) ?
    Cu1 O2 C17 C18 . . . . 178.1(3) ?
    C11 C16 C17 O2 . . . . -11.1(6) ?
    C15 C16 C17 O2 . . . . 168.1(4) ?
    C11 C16 C17 C18 . . . . 168.4(4) ?
    C15 C16 C17 C18 . . . . -12.4(5) ?
    N2 C10 C9 C8 . . . . 1.1(7) ?
    C10 C9 C8 C7 . . . . -1.9(7) ?
    C9 C8 C7 C6 . . . . 1.4(7) ?
    C10 N2 C6 C7 . . . . -0.7(6) ?
    Cu1 N2 C6 C7 . . . . 173.5(3) ?
    C8 C7 C6 N2 . . . . -0.1(7) ?
loop_
    _geom_hbond_atom_site_label_D
    _geom_hbond_atom_site_label_H
    _geom_hbond_atom_site_label_A
    _geom_hbond_site_symmetry_A
    _geom_hbond_distance_DH
    _geom_hbond_distance_HA
    _geom_hbond_distance_DA
    _geom_hbond_angle_DHA
    _geom_hbond_publ_flag
    O1W H1W O12 . 0.83(6) 2.13(6) 2.934(9) 165(6) yes
    O1W H2W O11 2_666 0.74(6) 2.06(6) 2.772(9) 164(6) yes
    C9 H9 O13 1_445 0.9300 2.5600 3.389(7) 148.00 yes
_iucr_refine_instructions_details
;
TITL import in P -1
CELL  0.71073   9.9371  10.3072  10.4440   99.624   90.540   97.895
ZERR     2.00   0.0004   0.0004   0.0005    0.004    0.003    0.004
LATT   1
SFAC  C    H    N    O    CL   CU
UNIT  36   38   4    18   2    2
MERG   2
OMIT    -1   1   5
OMIT     0   4   2
OMIT     0  -1   1
FMAP   2
PLAN   25
ACTA    50.00
BOND   $H
CONF
L.S.   4
WGHT    0.042600    3.657200
FVAR       3.96754
CU1   6    0.138891    0.336203    0.221334    11.00000    0.02412    0.01979 =
         0.02951    0.00681    0.00515    0.00679
CL1   5    0.548800    0.730894    0.340985    11.00000    0.03651    0.02552 =
         0.04835    0.00721    0.00238    0.00528
O3    4    0.214707    0.711531   -0.099422    11.00000    0.02985    0.03009 =
         0.03894    0.01517    0.00516    0.00943
O4    4    0.027189    0.760280   -0.006140    11.00000    0.03559    0.04551 =
         0.04761    0.02199    0.00779    0.02215
O2    4    0.042418    0.491871    0.246898    11.00000    0.03137    0.02470 =
         0.03243    0.00747    0.00703    0.00844
O1    4    0.261027    0.421010    0.108958    11.00000    0.02548    0.02683 =
         0.04119    0.01425    0.00751    0.01137
O1W   4    0.266768    0.437831    0.407631    11.00000    0.04973    0.03533 =
         0.04437    0.00852   -0.01570    0.00025
AFIX   2
H1W   2    0.321511    0.498059    0.387358    11.00000   -1.20000
H2W   2    0.303964    0.414580    0.459084    11.00000   -1.20000
AFIX   0
O14   4    0.533705    0.839928    0.439096    11.00000    0.10739    0.04959 =
         0.05398   -0.00953   -0.00505    0.01505
N1    3    0.236830    0.177069    0.182424    11.00000    0.02245    0.02257 =
         0.02838    0.00677    0.00289    0.00531
N2    3   -0.006229    0.236263    0.313641    11.00000    0.02566    0.02189 =
         0.02766    0.00439    0.00117    0.00552
O13   4    0.595294    0.773594    0.222719    11.00000    0.08029    0.07839 =
         0.05741    0.02827    0.00699    0.00498
C12   1    0.332912    0.542557   -0.050521    11.00000    0.01857    0.02912 =
         0.03447    0.00668    0.00268    0.00551
AFIX  43
H12   2    0.403960    0.492805   -0.067806    11.00000   -1.20000
AFIX   0
C1    1    0.280554    0.118102    0.276518    11.00000    0.03313    0.03032 =
         0.02725    0.00799    0.00685    0.01013
AFIX  43
H1    2    0.266212    0.153055    0.362503    11.00000   -1.20000
AFIX   0
C16   1    0.136892    0.597953    0.077770    11.00000    0.01806    0.01778 =
         0.02968    0.00297   -0.00270   -0.00080
C15   1    0.119566    0.693815   -0.005476    11.00000    0.02234    0.02424 =
         0.03403    0.00627   -0.00240    0.00379
C2    1    0.346397    0.006944    0.250832    11.00000    0.04145    0.03244 =
         0.03621    0.01509    0.00223    0.01467
AFIX  43
H2    2    0.377288   -0.031220    0.318153    11.00000   -1.20000
AFIX   0
C18   1   -0.044854    0.686800    0.229592    11.00000    0.03658    0.03158 =
         0.03392    0.00378    0.00686    0.01534
AFIX 137
H18A  2   -0.117327    0.679354    0.166207    11.00000   -1.50000
H18B  2    0.005450    0.774595    0.240891    11.00000   -1.50000
H18C  2   -0.082085    0.670592    0.310863    11.00000   -1.50000
AFIX   0
C5    1    0.258689    0.126922    0.058734    11.00000    0.03319    0.03052 =
         0.02932    0.00660    0.00142    0.01068
AFIX  43
H5    2    0.230945    0.169236   -0.006860    11.00000   -1.20000
AFIX   0
C11   1    0.241648    0.515877    0.050800    11.00000    0.01913    0.01899 =
         0.03063    0.00503   -0.00284    0.00113
C4    1    0.320791    0.014915    0.025124    11.00000    0.04426    0.03500 =
         0.03243   -0.00296   -0.00006    0.01638
AFIX  43
H4    2    0.332630   -0.019043   -0.061648    11.00000   -1.20000
AFIX   0
C3    1    0.365047   -0.045843    0.122688    11.00000    0.03938    0.02980 =
         0.04469    0.00245    0.00161    0.01903
AFIX  43
H3    2    0.407039   -0.121618    0.102400    11.00000   -1.20000
AFIX   0
C10   1   -0.059123    0.110106    0.264779    11.00000    0.02886    0.02579 =
         0.03207    0.00313    0.00492    0.00123
AFIX  43
H10   2   -0.021030    0.067058    0.191435    11.00000   -1.20000
AFIX   0
C13   1    0.317993    0.636802   -0.120079    11.00000    0.02001    0.02750 =
         0.03543    0.00666   -0.00006    0.00151
C14   1    0.405806    0.675892   -0.226223    11.00000    0.03759    0.04479 =
         0.05212    0.02206    0.01460    0.01078
AFIX 137
H14A  2    0.482643    0.628253   -0.232302    11.00000   -1.50000
H14B  2    0.436834    0.769683   -0.207560    11.00000   -1.50000
H14C  2    0.354475    0.654904   -0.307139    11.00000   -1.50000
AFIX   0
C17   1    0.048521    0.585973    0.183712    11.00000    0.02008    0.02072 =
         0.02767    0.00198   -0.00285    0.00353
C9    1   -0.166772    0.042185    0.318391    11.00000    0.03683    0.03153 =
         0.03812    0.00624    0.00369   -0.00391
AFIX  43
H9    2   -0.199715   -0.045455    0.282938    11.00000   -1.20000
AFIX   0
C8    1   -0.225312    0.106512    0.426097    11.00000    0.03153    0.04789 =
         0.04054    0.01639    0.00909   -0.00032
AFIX  43
H8    2   -0.300007    0.063743    0.462875    11.00000   -1.20000
AFIX   0
C7    1   -0.171067    0.235021    0.477952    11.00000    0.04457    0.04508 =
         0.03552    0.00736    0.01912    0.01242
AFIX  43
H7    2   -0.207473    0.279653    0.551469    11.00000   -1.20000
AFIX   0
O11   4    0.644677    0.659868    0.379549    11.00000    0.24961    0.28780 =
         0.07471    0.08095    0.05006    0.23410
O12   4    0.420065    0.661299    0.306861    11.00000    0.11259    0.16474 =
         0.09753   -0.02712    0.02254   -0.08487
C6    1   -0.062186    0.296670    0.419575    11.00000    0.03744    0.02903 =
         0.02842    0.00115    0.00564    0.00665
AFIX  43
H6    2   -0.026149    0.383497    0.455023    11.00000   -1.20000
HKLF    4
REM  import in P -1
REM R1 =  0.0537 for   3889 Fo > 4sig(Fo)  and  0.0656 for all   4692 data
REM    288 parameters refined using      0 restraints
END
WGHT      0.0426      3.6644
REM Highest difference peak  1.137,  deepest hole -0.647,  1-sigma level  0.099
Q1    1   0.5011  0.6193  0.4190  11.00000  0.05    1.14
Q2    1   0.6892  0.7508  0.3988  11.00000  0.05    0.83
Q3    1   0.2933  0.3571  0.2068  11.00000  0.05    0.73
Q4    1  -0.0124  0.3136  0.2378  11.00000  0.05    0.72
Q5    1   0.4923  0.7195  0.2351  11.00000  0.05    0.69
Q6    1   0.5413  0.7187  0.4148  11.00000  0.05    0.56
Q7    1   0.1363  0.3958  0.1590  11.00000  0.05    0.56
Q8    1   0.1425  0.2759  0.2896  11.00000  0.05    0.54
Q9    1   0.6144  0.8136  0.4193  11.00000  0.05    0.52
Q10   1   0.6464  0.6229  0.3591  11.00000  0.05    0.52
Q11   1   0.1795  0.7032 -0.2627  11.00000  0.05    0.52
Q12   1   0.5361  0.6245 -0.1826  11.00000  0.05    0.49
Q13   1   0.2288  0.3693  0.2869  11.00000  0.05    0.41
Q14   1   0.6399  0.7192  0.2664  11.00000  0.05    0.39
Q15   1   0.3400  0.7288 -0.2769  11.00000  0.05    0.38
Q16   1   0.0585  0.2749  0.1631  11.00000  0.05    0.38
Q17   1   0.1212  0.6345  0.0348  11.00000  0.05    0.37
Q18   1   0.4711  0.7954  0.4127  11.00000  0.05    0.33
Q19   1  -0.2108  0.0866  0.3528  11.00000  0.05    0.31
Q20   1   0.3007  0.5416  0.0123  11.00000  0.05    0.31
Q21   1  -0.0009  0.1625  0.3125  11.00000  0.05    0.29
Q22   1   0.3385  0.5999 -0.0643  11.00000  0.05    0.29
Q23   1   0.0683  0.8005 -0.1233  11.00000  0.05    0.29
Q24   1   0.6614  0.8144  0.1267  11.00000  0.05    0.29
Q25   1   0.0166  0.4193  0.2180  11.00000  0.05    0.29
;
