# Supplementary material for: Bis[μ-(3-acetyl-2-hy­droxy-6-methyl-4H-pyran-4-one-κ3 O:O′,O′′)]diaqua­tetra­kis­(pyridine-κN)dicopper(II) diperchlorate
Source: Acta Crystallogr Sect E Struct Rep Online. 2012 Oct 13;68(Pt 11):m1356–7. doi: 10.1107/S1600536812041608 (PMC3515113; doi:10.1107/S1600536812041608)
Supplement: Supplementary file 2 [file e-68-m1356-Isup2.hkl]

#
# h,k,l, Fc-squared, Fo-squared, sigma(Fo-squared) and status flag
#
data_I
_shelx_title ' import in P -1'
_shelx_refln_list_code          4
_shelx_F_calc_maximum      154.52
_exptl_crystal_F_000       518.00
_reflns_d_resolution_high  0.7513
 
loop_
 _symmetry_equiv_pos_as_xyz
 'x, y, z'
 '-x, -y, -z'
 
_cell_length_a     9.9371
_cell_length_b    10.3072
_cell_length_c    10.4440
_cell_angle_alpha  99.624
_cell_angle_beta   90.540
_cell_angle_gamma  97.895
 
_shelx_F_squared_multiplier     1.000
 
loop_
 _refln_index_h
 _refln_index_k
 _refln_index_l
 _refln_F_squared_calc
 _refln_F_squared_meas
 _refln_F_squared_sigma
 _refln_observed_status
   2   0   0      293.50      237.45      3.94 o
   3   0   0       21.90       19.02      1.00 o
   4   0   0        5.49       25.01      1.33 o
   5   0   0       22.88       10.93      1.82 o
   6   0   0        2.35       13.13      1.89 o
   7   0   0     1198.84     1125.90      8.99 o
   8   0   0      235.45      259.65     15.05 o
   9   0   0       35.43       36.20     13.26 o
  10   0   0     1164.49     1131.47     69.60 o
  11   0   0      397.83      426.01     18.21 o
  12   0   0       66.29       71.85     15.15 o
 -12   1   0        2.95        1.38     14.36 o
 -11   1   0       52.51       41.86     13.67 o
 -10   1   0      146.22      162.59     13.81 o
  -9   1   0      685.39      684.64     17.06 o
  -8   1   0        5.46        3.89      3.53 o
  -7   1   0     1087.13     1021.89     17.32 o
  -6   1   0     2692.40     3201.91     95.90 o
  -5   1   0      137.82      168.63      3.58 o
  -4   1   0      369.56      368.15      6.94 o
  -3   1   0      194.62      186.64      2.97 o
  -2   1   0      734.15      961.98     15.80 o
  -1   1   0      103.26       54.44     14.75 o
   1   1   0     4812.23     4812.00     50.18 o
   2   1   0       18.32       24.89      2.26 o
   3   1   0       66.37      104.56      1.37 o
   4   1   0     1434.20     1139.48      7.81 o
   5   1   0      211.99      234.25      4.35 o
   6   1   0     3530.70     3538.51     51.52 o
   7   1   0      156.56      150.17      2.79 o
   8   1   0      245.40      242.05      7.91 o
   9   1   0      523.88      518.23     56.82 o
  10   1   0      159.66      142.81     13.36 o
  11   1   0      449.56      433.29     22.51 o
  12   1   0       45.13       54.26     15.10 o
 -12   2   0      180.92      206.03     22.00 o
 -11   2   0       30.60       32.25     12.85 o
 -10   2   0        1.15       -7.52     11.94 o
  -9   2   0     1173.87     1149.16     31.53 o
  -8   2   0      336.01      289.15      8.00 o
  -7   2   0      626.30      655.72     10.62 o
  -6   2   0      260.81      230.56      4.43 o
  -5   2   0       63.26       45.39      2.54 o
  -4   2   0      124.55       87.67      3.56 o
  -3   2   0     1647.06     1738.67     34.75 o
  -2   2   0    15165.22    15854.62    116.07 o
  -1   2   0      523.32      590.99      5.77 o
   0   2   0     4585.10     5234.06     73.18 o
   1   2   0        2.74        3.70      0.89 o
   2   2   0      148.37      172.66      3.19 o
   3   2   0     4149.73     3974.53     41.69 o
   4   2   0        1.86       -0.75      3.99 o
   5   2   0     2150.06     1638.61     65.28 o
   6   2   0      196.35      217.11     22.15 o
   7   2   0      626.19      581.42     10.70 o
   8   2   0      123.56      130.03      7.28 o
   9   2   0       50.31       55.22     11.34 o
  10   2   0        2.07       -7.32     11.15 o
  11   2   0        5.56       -0.69     12.51 o
  12   2   0       22.99       46.64     15.68 o
 -12   3   0       17.35       19.58     13.85 o
 -11   3   0       83.41      100.91     14.11 o
 -10   3   0      170.68      192.46     19.46 o
  -9   3   0       51.67       61.91      4.98 o
  -8   3   0      532.51      564.48     13.89 o
  -7   3   0       96.84      111.07     14.22 o
  -6   3   0     1419.76     1552.36     13.12 o
  -5   3   0       74.03       49.83      3.69 o
  -4   3   0     5509.36     5893.53     45.22 o
  -3   3   0     6979.10     7280.32     45.58 o
  -2   3   0      806.11      858.80      8.58 o
  -1   3   0      563.65      415.63      3.81 o
   0   3   0     4795.16     4969.84     24.49 o
   1   3   0       20.91        4.69      1.27 o
   2   3   0      293.18      244.40      4.39 o
   3   3   0      154.29      129.76      2.33 o
   4   3   0     8855.67     7819.14     77.77 o
   5   3   0      179.54      240.04      4.89 o
   6   3   0      452.34      536.84      9.56 o
   7   3   0     1610.23     1758.53     85.25 o
   8   3   0       51.05       47.33      6.97 o
   9   3   0       19.19       20.65     10.32 o
  10   3   0        8.88       10.01     10.84 o
  11   3   0      267.01      282.42     17.32 o
  12   3   0      223.73      177.98     25.88 o
 -12   4   0       23.06       21.85     14.05 o
 -11   4   0      120.75      104.58     20.54 o
 -10   4   0      252.53      259.74      9.92 o
  -9   4   0     1036.27      988.17     30.31 o
  -8   4   0       56.28      141.10     23.03 o
  -7   4   0       62.55      108.91      5.77 o
  -6   4   0      369.41      399.35      7.25 o
  -5   4   0      126.46      113.46      3.77 o
  -4   4   0      668.40      681.70      8.57 o
  -3   4   0     4551.90     5054.83     19.79 o
  -2   4   0     5909.37     5582.02     55.41 o
  -1   4   0      719.39      783.03     32.24 o
   0   4   0      133.51      196.23      3.37 o
   1   4   0       23.04       74.20      2.90 o
   2   4   0       37.10       43.18      2.81 o
   3   4   0       16.94        8.80      1.88 o
   4   4   0      286.97      233.49      2.76 o
   5   4   0     3253.77     3105.77     25.36 o
   6   4   0      902.52      864.91     12.79 o
   7   4   0      758.28      804.93     11.97 o
   8   4   0      412.81      391.76     13.44 o
   9   4   0       24.12       26.41     10.82 o
  10   4   0       52.80       55.67     16.27 o
  11   4   0      204.83      227.99     24.99 o
 -12   5   0      354.30      342.28     24.90 o
 -11   5   0       85.75      103.04     19.93 o
 -10   5   0        8.63       13.79      8.37 o
  -9   5   0      801.88      744.43     16.15 o
  -8   5   0      171.72      160.65      7.92 o
  -7   5   0        1.81       85.64      7.59 o
  -6   5   0      124.23      149.79      6.93 o
  -5   5   0     1850.42     1611.36      7.97 o
  -4   5   0       34.06       36.73      3.29 o
  -3   5   0      239.55      228.46      4.09 o
  -2   5   0     4790.19     4711.51     33.68 o
  -1   5   0     3295.37     3624.90     30.92 o
   0   5   0     1215.63     1046.76      9.21 o
   1   5   0      186.97      153.65      3.63 o
   2   5   0     2132.88     2093.76     37.25 o
   3   5   0      528.37      538.97      6.76 o
   4   5   0       14.43        9.07      2.00 o
   5   5   0     1094.81     1098.47     24.22 o
   6   5   0       95.97      124.84      7.29 o
   7   5   0       12.12       15.16      6.13 o
   8   5   0      173.67      188.44     11.61 o
   9   5   0      253.95      232.93     21.81 o
  10   5   0      143.61      227.61     23.42 o
  11   5   0        6.37       -6.15     22.39 o
 -11   6   0      632.04      572.99     23.79 o
 -10   6   0        2.10       -5.63      6.87 o
  -9   6   0       34.23       48.66      6.75 o
  -8   6   0       28.00       40.99      6.57 o
  -7   6   0       47.63       33.67      6.72 o
  -6   6   0      949.90      880.50     21.23 o
  -5   6   0      780.53      723.41     11.64 o
  -4   6   0     2229.30     2180.48     21.88 o
  -3   6   0      525.27      484.33      6.67 o
  -2   6   0        4.55        8.44      2.21 o
  -1   6   0      123.53      260.26      5.79 o
   0   6   0      602.31      546.34     11.13 o
   1   6   0      225.67      189.22      5.02 o
   2   6   0      558.90      548.67      7.16 o
   3   6   0      319.42      303.73      6.54 o
   4   6   0     1387.01     1405.29     19.95 o
   5   6   0        6.98        3.35      7.10 o
   6   6   0       20.34       45.45      8.30 o
   7   6   0      283.06      320.54     10.67 o
   8   6   0      401.77      367.36     23.27 o
   9   6   0       21.17       24.25     18.90 o
  10   6   0      118.71      133.28     24.28 o
 -11   7   0      137.03      106.20      6.74 o
 -10   7   0      181.93      171.68      9.06 o
  -9   7   0      479.43      433.86     12.22 o
  -8   7   0        3.91        5.36      6.51 o
  -7   7   0       29.84       97.94      9.26 o
  -6   7   0      425.26      391.97      7.89 o
  -5   7   0      611.55      563.75      9.51 o
  -4   7   0     1277.32     1258.41     17.33 o
  -3   7   0      205.29      203.59      4.97 o
  -2   7   0     1480.38     1488.58     23.80 o
  -1   7   0       70.11       85.48      3.91 o
   0   7   0       41.29       73.30     12.38 o
   1   7   0     1405.80     1296.03     16.53 o
   2   7   0     2131.15     2279.18     40.31 o
   3   7   0        2.42        2.84      2.87 o
   4   7   0      215.71      242.74      8.65 o
   5   7   0       36.04       61.47      9.04 o
   6   7   0      159.52      491.74     61.71 o
   7   7   0      113.38      110.41      9.36 o
   8   7   0      278.91      299.94     23.34 o
   9   7   0       94.33       99.55     22.61 o
 -11   8   0       23.41       30.52      7.59 o
 -10   8   0        9.12       10.95      8.05 o
  -9   8   0       71.93       50.87      7.89 o
  -8   8   0      803.42      772.48     14.27 o
  -7   8   0      101.21      104.92      7.91 o
  -6   8   0       86.14      130.71      6.66 o
  -5   8   0     1715.44     1655.47     34.72 o
  -4   8   0      350.93      316.27      7.46 o
  -3   8   0        0.16        9.63      6.86 o
  -2   8   0      813.89      788.82     12.14 o
  -1   8   0      422.47      461.08      8.85 o
   0   8   0        0.63        1.75      3.30 o
   1   8   0        3.40        2.76      3.03 o
   2   8   0     2411.63     2504.68     26.51 o
   3   8   0      597.86      566.40     17.85 o
   4   8   0      150.98      146.10      8.58 o
   5   8   0      588.57      622.53     16.48 o
   6   8   0        7.79       27.46     10.79 o
   7   8   0       46.62       59.60      9.50 o
   8   8   0       35.42       35.93     21.10 o
 -10   9   0        6.08       -2.32      7.25 o
  -9   9   0       41.01       22.22      6.91 o
  -8   9   0      185.35      176.32      9.08 o
  -7   9   0      435.42      445.00     16.06 o
  -6   9   0       25.75        3.29      6.27 o
  -5   9   0       93.59       64.72      6.29 o
  -4   9   0      839.38      845.12     22.44 o
  -3   9   0      239.46      240.29      5.81 o
  -2   9   0       52.31       73.07      4.63 o
  -1   9   0      504.46      579.12      8.21 o
   0   9   0      338.33      305.80      5.74 o
   1   9   0      344.80      360.47      9.29 o
   2   9   0      305.65      312.67      6.19 o
   3   9   0      191.54      198.55      9.08 o
   4   9   0      170.37      199.79      9.45 o
   5   9   0       54.13       39.63     11.54 o
   6   9   0      150.34      142.16     13.76 o
   7   9   0      124.54      148.99     19.72 o
 -10  10   0       55.17       43.73     23.32 o
  -9  10   0       18.53        9.67      7.08 o
  -8  10   0        0.28        6.40      6.89 o
  -7  10   0      784.26      781.12     18.62 o
  -6  10   0      690.06      652.39     20.25 o
  -5  10   0      351.27      316.03      9.70 o
  -4  10   0      397.07      368.77      8.02 o
  -3  10   0        6.04        6.84      4.66 o
  -2  10   0      133.78      161.55      5.66 o
  -1  10   0      515.85      507.11     12.63 o
   0  10   0       63.88       61.47      4.68 o
   1  10   0      107.04      118.43      5.59 o
   2  10   0       99.91       92.24     12.57 o
   3  10   0      380.40      369.86     15.65 o
   4  10   0        2.85       15.35     12.25 o
   5  10   0      218.05      205.03     14.90 o
   6  10   0        7.16       17.38     12.12 o
  -8  11   0      167.71      219.61     26.22 o
  -7  11   0        0.45       -2.53      7.26 o
  -6  11   0      174.49      180.95      9.84 o
  -5  11   0       19.53       14.94      5.96 o
  -4  11   0      349.59      354.21      9.45 o
  -3  11   0       39.51       31.95      5.87 o
  -2  11   0      489.66      495.43      8.88 o
  -1  11   0     1673.63     1719.59     24.34 o
   0  11   0       83.36       68.62      6.07 o
   1  11   0        3.54       11.85     11.89 o
   2  11   0      272.41      297.02     15.45 o
   3  11   0       33.17       32.40     12.70 o
   4  11   0        3.09        6.24     12.34 o
   5  11   0       54.00       66.11     19.05 o
  -6  12   0       36.97       -2.67     30.28 o
  -5  12   0        1.40        2.08      6.76 o
  -4  12   0      254.84      238.26     11.64 o
  -3  12   0       61.84       54.28      7.57 o
  -2  12   0       16.20       28.81      6.69 o
  -1  12   0      497.15      514.94     11.80 o
   0  12   0      246.36      248.25     15.57 o
   1  12   0        1.82        2.31     13.49 o
   2  12   0        8.00       12.65     13.48 o
   3  12   0      125.23       95.27     21.59 o
  -3  13   0      244.68      250.62     10.20 o
  -2  13   0       74.32       75.64     10.41 o
  -1  13   0       65.23       38.69     16.68 o
   0  13   0      224.07      199.04     20.13 o
   0 -13   1       76.67       77.28     17.85 o
   1 -13   1      162.03      161.90     18.45 o
   2 -13   1      152.81      155.63      8.44 o
   3 -13   1       71.09       65.64      8.26 o
   4 -13   1       23.70       25.30     17.16 o
  -3 -12   1       38.92       41.42     13.57 o
  -2 -12   1        8.27       15.98     13.36 o
  -1 -12   1      618.61      611.35     19.62 o
   0 -12   1       34.76       27.76     12.49 o
   1 -12   1        0.42        0.60      5.92 o
   2 -12   1      590.42      595.73     13.12 o
   3 -12   1       79.28       75.41      8.62 o
   4 -12   1        0.00       -2.84      6.54 o
   5 -12   1        4.10        6.68      6.83 o
   6 -12   1       34.63       14.18      7.30 o
   7 -12   1       24.18       18.75     24.67 o
  -6 -11   1       19.02        1.44     18.74 o
  -5 -11   1       16.86       10.85     20.03 o
  -4 -11   1       59.69       52.72     13.51 o
  -3 -11   1       53.30       67.79     13.25 o
  -2 -11   1       21.99       13.58     12.21 o
  -1 -11   1      130.35      121.57     13.26 o
   0 -11   1      358.26      394.72      8.79 o
   1 -11   1       40.06       15.50      5.74 o
   2 -11   1        7.96       18.16      5.66 o
   3 -11   1      852.94      856.91     15.78 o
   4 -11   1      253.74      264.06      9.27 o
   5 -11   1      178.35      141.34      8.74 o
   6 -11   1       50.22       38.35      8.39 o
   7 -11   1      114.60       88.79      9.20 o
   8 -11   1      445.70      562.44     31.22 o
  -6 -10   1       74.01       93.73     14.05 o
  -5 -10   1        0.43       -1.15     11.80 o
  -4 -10   1        7.91        5.52     11.81 o
  -3 -10   1      514.70      523.22     17.42 o
  -2 -10   1      139.28      120.81     13.05 o
  -1 -10   1      279.52      305.62      8.52 o
   0 -10   1      835.34      855.18     15.09 o
   1 -10   1      249.12      255.76      6.70 o
   2 -10   1      100.34      110.77      6.80 o
   3 -10   1      632.38      593.82     10.41 o
   4 -10   1      297.36      304.51      8.12 o
   5 -10   1      242.13      236.55     15.08 o
   6 -10   1      135.37       88.59      8.10 o
   7 -10   1      406.47      420.09     12.71 o
   8 -10   1      170.66      191.89     15.81 o
   9 -10   1      129.02      138.57      9.99 o
  -7  -9   1       99.54       85.11     20.19 o
  -6  -9   1       64.40       58.71     12.41 o
  -5  -9   1      162.41      183.82     18.04 o
  -4  -9   1      402.10      389.06     15.25 o
  -3  -9   1       85.58       72.00     12.08 o
  -2  -9   1      344.60      362.70     10.38 o
  -1  -9   1      782.55      827.68     14.71 o
   0  -9   1       91.81      111.79      4.54 o
   1  -9   1      136.69      178.02      4.87 o
   2  -9   1      114.56      146.68      5.49 o
   3  -9   1        4.75        3.67      4.57 o
   4  -9   1       23.55       26.72      5.04 o
   5  -9   1        9.23       -2.70      7.01 o
   6  -9   1     1965.66     1915.74     68.40 o
   7  -9   1       54.13       58.04      7.47 o
   8  -9   1       97.87       70.73      8.46 o
   9  -9   1      316.87      300.90     14.19 o
  10  -9   1       62.19       42.58      7.34 o
  -8  -8   1       15.79       18.98     16.60 o
  -7  -8   1      154.68      168.15     19.52 o
  -6  -8   1       40.52       41.71     10.75 o
  -5  -8   1       28.42       53.91     11.71 o
  -4  -8   1      230.58      168.09     12.43 o
  -3  -8   1      975.92      991.79     16.21 o
  -2  -8   1      172.50      186.70      4.49 o
  -1  -8   1      253.79      222.79      4.57 o
   0  -8   1     1593.18     1756.65     19.00 o
   1  -8   1       58.99      173.64      6.79 o
   2  -8   1      407.92      483.69     13.57 o
   3  -8   1      402.49      417.31     12.95 o
   4  -8   1     1138.28     1092.53     28.17 o
   5  -8   1       37.36       36.32      5.33 o
   6  -8   1      380.82      447.07     23.98 o
   7  -8   1      863.83      737.94     18.30 o
   8  -8   1       75.17       54.31      7.90 o
   9  -8   1        4.37       -7.76      7.76 o
  10  -8   1      256.45      237.29      8.63 o
  11  -8   1        5.12       -3.77      6.98 o
 -10  -7   1      154.82      163.87     22.03 o
  -9  -7   1       36.70       36.05     19.24 o
  -8  -7   1        8.01       26.96     12.29 o
  -7  -7   1        6.05       -1.09     11.06 o
  -6  -7   1      489.14      562.01     15.52 o
  -5  -7   1        2.86       37.00     15.11 o
  -4  -7   1       50.59       46.95     11.05 o
  -3  -7   1     3463.96     3459.79     23.59 o
  -2  -7   1     1704.16     1593.74     23.45 o
  -1  -7   1      112.89       91.22      3.72 o
   0  -7   1      717.50      845.94     13.42 o
   1  -7   1      188.29      159.85      5.23 o
   2  -7   1      239.00      211.22      4.83 o
   3  -7   1        8.03        6.55      3.68 o
   4  -7   1     2131.99     2011.71     28.02 o
   5  -7   1        6.30        0.42      4.14 o
   6  -7   1       96.24       90.90      8.69 o
   7  -7   1     1077.35     1129.39     15.26 o
   8  -7   1      380.66      312.13      9.44 o
   9  -7   1      279.14      283.40      9.63 o
  10  -7   1        3.70        0.16      6.36 o
  11  -7   1      116.04       84.99      7.11 o
  12  -7   1      145.79      129.00     23.09 o
 -10  -6   1       12.81       21.01     19.26 o
  -9  -6   1      673.38      643.87     26.80 o
  -8  -6   1       34.86       31.64     11.41 o
  -7  -6   1       91.85       96.05      7.35 o
  -6  -6   1        1.56       29.74      6.86 o
  -5  -6   1      256.15      334.57     12.32 o
  -4  -6   1      123.99      101.21     10.68 o
  -3  -6   1       42.03       44.60      2.09 o
  -2  -6   1      554.20      484.31      6.87 o
  -1  -6   1      212.66      207.31      6.37 o
   0  -6   1      124.44      162.44      9.47 o
   1  -6   1      568.48      674.37     13.34 o
   2  -6   1     1194.79     1118.00      9.79 o
   3  -6   1     2692.28     2700.26     14.02 o
   4  -6   1       24.01        8.24      3.89 o
   5  -6   1      187.93      179.77      9.40 o
   6  -6   1      546.58      505.99     10.34 o
   7  -6   1      243.99      258.96      7.01 o
   8  -6   1      236.22      277.16     15.06 o
   9  -6   1       49.60       54.37      6.91 o
  10  -6   1      222.34      210.69      7.39 o
  11  -6   1       10.36        0.73      6.18 o
  12  -6   1      129.64      112.70     23.94 o
 -11  -5   1       15.93        5.76     20.56 o
 -10  -5   1      105.52       89.61     19.82 o
  -9  -5   1        3.19        3.47     10.24 o
  -8  -5   1      767.20      738.71     23.46 o
  -7  -5   1      195.77      185.54      7.34 o
  -6  -5   1       57.06      108.47      6.27 o
  -5  -5   1     1458.03     1472.40     36.91 o
  -4  -5   1     1062.16      997.96     16.68 o
  -3  -5   1     1500.34     1333.91     22.37 o
  -2  -5   1        0.45       -0.24      1.79 o
  -1  -5   1      336.80      467.19      8.58 o
   0  -5   1     1315.22     1254.65     19.60 o
   1  -5   1      619.20      634.35     10.34 o
   2  -5   1      446.79      421.88      8.57 o
   3  -5   1     2697.77     2719.55     23.59 o
   4  -5   1      997.87      829.45     13.32 o
   5  -5   1     1024.89      921.75     13.85 o
   6  -5   1      248.53      255.96      7.48 o
   7  -5   1      781.51      766.28     10.41 o
   8  -5   1        7.64       15.09      5.31 o
   9  -5   1      165.75      145.04      6.46 o
  10  -5   1       55.77       49.88      6.01 o
  11  -5   1      298.23      304.63     23.41 o
  12  -5   1       36.47       88.43     22.77 o
 -11  -4   1      150.32      173.73     15.06 o
 -10  -4   1       11.86       -3.07     11.62 o
  -9  -4   1      202.86      187.38     12.19 o
  -8  -4   1       28.62       17.75      6.09 o
  -7  -4   1        1.81       98.03     20.21 o
  -6  -4   1     2019.47     1947.49     25.19 o
  -5  -4   1       48.16       64.72      4.61 o
  -4  -4   1       67.97       72.83      4.13 o
  -3  -4   1     1350.86     1305.68     18.63 o
  -2  -4   1      548.27      457.34      5.74 o
  -1  -4   1       39.07       66.00      1.72 o
   0  -4   1      677.72      696.15      5.66 o
   1  -4   1     3649.48     3559.76     38.03 o
   2  -4   1      877.17      947.95      8.50 o
   3  -4   1        4.20      593.98    160.71 o
   4  -4   1     4111.96     3750.87     28.65 o
   5  -4   1        6.80        1.95      3.71 o
   6  -4   1      513.28      479.19     10.88 o
   7  -4   1       71.12       75.31      4.83 o
   8  -4   1      849.65      899.71     15.26 o
   9  -4   1      192.72      169.46      5.37 o
  10  -4   1       52.85       48.33      5.38 o
  11  -4   1      745.84      824.32     30.17 o
  12  -4   1      123.34      127.69     22.27 o
 -12  -3   1      244.44      219.71     22.12 o
 -11  -3   1       20.84       20.94     13.03 o
 -10  -3   1       11.00        4.09     11.34 o
  -9  -3   1      172.02      174.87     12.21 o
  -8  -3   1       79.72       95.31      7.57 o
  -7  -3   1       37.56       60.22      5.22 o
  -6  -3   1      516.77      594.89      8.35 o
  -5  -3   1     8779.52     8177.19     49.21 o
  -4  -3   1      166.86      196.40      4.81 o
  -3  -3   1      405.87      464.81      8.97 o
  -2  -3   1      127.77       87.41      1.32 o
  -1  -3   1      419.91      423.19      7.03 o
   0  -3   1     3365.41     3072.96     17.80 o
   1  -3   1      968.37      831.56     18.36 o
   2  -3   1     1442.02     1620.73      9.09 o
   3  -3   1     3697.31     3448.41     16.92 o
   4  -3   1       20.25        9.28      5.98 o
   5  -3   1     3443.87     3472.73     39.34 o
   6  -3   1     1074.77     1176.36     55.22 o
   7  -3   1      773.27     1007.97     34.38 o
   8  -3   1      349.45      355.26      9.47 o
   9  -3   1      157.71      141.58      4.96 o
  10  -3   1       71.01       70.92     19.06 o
  11  -3   1       42.34       18.81     18.82 o
  12  -3   1       24.95       11.33     14.05 o
  13  -3   1       87.30      100.52     24.26 o
 -12  -2   1      204.66      195.98     21.66 o
 -11  -2   1      255.87      218.94     15.12 o
 -10  -2   1      189.08      139.11     12.96 o
  -9  -2   1        0.22        3.26      9.87 o
  -8  -2   1      712.01      709.55     11.15 o
  -7  -2   1       95.45       82.76      6.64 o
  -6  -2   1        7.59       19.51      3.41 o
  -5  -2   1     2311.97     2094.19     19.96 o
  -4  -2   1     1991.89     2151.27     26.53 o
  -3  -2   1     7491.28     7034.87     24.24 o
  -2  -2   1      740.10      701.30      5.87 o
  -1  -2   1     2732.79     2984.10     25.85 o
   0  -2   1      546.20      701.90     12.86 o
   1  -2   1      516.36      685.27     14.24 o
   2  -2   1     6300.41     6639.44     52.12 o
   3  -2   1      120.84      136.94      4.27 o
   4  -2   1      993.64      867.95     11.19 o
   5  -2   1     1822.68     1928.93     19.40 o
   6  -2   1      904.13      888.64     11.50 o
   7  -2   1     1857.21     2171.39     54.37 o
   8  -2   1      802.39      832.62     36.28 o
   9  -2   1        0.56       -2.53      3.83 o
  10  -2   1       35.64       50.03     17.86 o
  11  -2   1      195.77      158.56     22.08 o
  12  -2   1       16.60       20.22     14.41 o
  13  -2   1        4.26        8.58     23.57 o
 -12  -1   1      129.51      120.98     21.66 o
 -11  -1   1        4.17       14.78     12.33 o
 -10  -1   1       11.59        2.47     10.97 o
  -9  -1   1      377.78      375.84     27.51 o
  -8  -1   1       30.51       29.26      6.84 o
  -7  -1   1      661.27      636.91     25.37 o
  -6  -1   1      243.04      211.65      6.10 o
  -5  -1   1       35.16       37.59      0.94 o
  -4  -1   1        2.18       53.20     12.46 o
  -3  -1   1      162.77      190.77      3.81 o
  -2  -1   1    23875.80    23036.34    339.56 o
  -1  -1   1     2139.81     2221.33     34.34 o
   1  -1   1     5511.11     5546.92     36.45 o
   2  -1   1     2153.89     2498.74     40.42 o
   3  -1   1       10.70       12.49      1.66 o
   4  -1   1      263.69      271.54      4.62 o
   5  -1   1      168.75      115.01      2.68 o
   6  -1   1      112.68      114.01      3.48 o
   7  -1   1       31.30      208.90     33.64 o
   8  -1   1     2539.82     2562.95     63.07 o
   9  -1   1       40.92       40.83     16.99 o
  10  -1   1        1.06       -3.28     17.65 o
  11  -1   1      311.12      281.30     16.62 o
  12  -1   1       70.77       82.96     15.40 o
  13  -1   1        0.52       52.36     24.47 o
 -12   0   1       43.87       40.66     19.99 o
 -11   0   1      345.99      313.92     16.14 o
 -10   0   1       24.82       28.59     11.92 o
  -9   0   1     1442.55     1441.84     82.98 o
  -8   0   1     1729.63     1703.95     17.67 o
  -7   0   1      588.14      639.90     10.19 o
  -6   0   1      521.55      634.83     14.97 o
  -5   0   1     1774.29     1581.71     41.60 o
  -4   0   1       88.85       63.42      1.75 o
  -3   0   1       14.56        5.05      0.90 o
  -2   0   1      100.51       75.75      1.22 o
  -1   0   1     7235.03     7409.12   1107.97 o
   1   0   1       81.18       41.30      1.48 o
   2   0   1    10264.51    11121.41     94.72 o
   3   0   1     3150.71     3355.23     28.52 o
   4   0   1     1103.45     1102.20      6.67 o
   5   0   1      965.03      901.41      7.04 o
   6   0   1      751.01      758.06      8.54 o
   7   0   1      596.30      755.48     14.60 o
   8   0   1       39.22       35.27      5.63 o
   9   0   1      596.47      586.86     24.73 o
  10   0   1      130.67      128.87     13.85 o
  11   0   1      105.55       80.91     14.44 o
  12   0   1       58.92       58.82     15.41 o
 -12   1   1        0.90      -11.02     19.61 o
 -11   1   1      359.01      328.15     34.48 o
 -10   1   1       19.21       19.98     11.62 o
  -9   1   1      277.58      284.29     13.54 o
  -8   1   1     1795.32     1778.10     18.84 o
  -7   1   1     1243.24     1351.55     17.33 o
  -6   1   1        0.90        0.81      1.62 o
  -5   1   1        7.06       28.11      1.96 o
  -4   1   1      247.96      271.78      4.38 o
  -3   1   1       31.49       11.22      1.36 o
  -2   1   1      673.80      889.82     10.37 o
  -1   1   1    15917.77    17720.39    225.11 o
   0   1   1     5395.08     6215.57     52.04 o
   1   1   1     4919.45     5136.58     48.48 o
   2   1   1    13852.66    14164.66     89.43 o
   3   1   1     6471.38     6381.99     41.25 o
   4   1   1        2.85        9.00      1.57 o
   5   1   1      620.56      529.70      5.71 o
   6   1   1     1262.53     1097.04     16.08 o
   7   1   1       32.00       33.00      3.14 o
   8   1   1      304.57      300.76     13.03 o
   9   1   1      162.46      153.83     12.87 o
  10   1   1      240.92      295.10     19.89 o
  11   1   1      592.35      576.38     36.52 o
  12   1   1       45.67       39.83     15.38 o
 -12   2   1       80.53       79.56     20.91 o
 -11   2   1       20.96       24.55     12.56 o
 -10   2   1       80.83       68.88     11.92 o
  -9   2   1        2.37       -1.94      6.15 o
  -8   2   1        6.40       11.93      4.38 o
  -7   2   1     1309.64     1614.87     13.18 o
  -6   2   1     1934.59     2096.44     23.84 o
  -5   2   1      574.90      512.52     11.04 o
  -4   2   1      878.44      880.64     10.13 o
  -3   2   1      375.37      300.18      4.63 o
  -2   2   1     3942.00     4350.08     47.70 o
  -1   2   1     1094.96     1203.50     18.30 o
   0   2   1     1744.35     1875.45     23.03 o
   1   2   1     9899.16    10236.63     51.32 o
   2   2   1     1280.36     1140.78     16.12 o
   3   2   1      668.59      553.00      4.87 o
   4   2   1     3002.21     3307.91     23.25 o
   5   2   1     3479.06     3205.97     28.70 o
   6   2   1       36.02      208.70      7.49 o
   7   2   1       65.78      116.51     49.43 o
   8   2   1      443.93      422.65     17.78 o
   9   2   1       42.44       39.14     11.31 o
  10   2   1      165.42      167.03     14.14 o
  11   2   1       36.89       32.70     13.35 o
  12   2   1        4.43        6.15     14.96 o
 -12   3   1       63.93       54.84     20.79 o
 -11   3   1       75.46       57.59     12.90 o
 -10   3   1      697.89      749.50     48.79 o
  -9   3   1      688.73      625.43     18.60 o
  -8   3   1      248.45      261.75      8.18 o
  -7   3   1      147.88      251.78     12.77 o
  -6   3   1       93.23       78.60      4.91 o
  -5   3   1      935.80      930.75     17.69 o
  -4   3   1     3034.65     3202.78     32.10 o
  -3   3   1      206.44      172.53      4.16 o
  -2   3   1     1385.10     1357.44     12.61 o
  -1   3   1     1316.27     1437.27     21.63 o
   0   3   1      747.52      843.88      8.61 o
   1   3   1      607.53      645.62      5.20 o
   2   3   1      347.72      315.66      7.22 o
   3   3   1     1117.44     1003.96      9.31 o
   4   3   1      139.18       98.34      2.67 o
   5   3   1      944.48      973.78     12.72 o
   6   3   1     2324.03     2237.46     58.72 o
   7   3   1       16.96      106.12     71.04 o
   8   3   1       33.10       57.97     28.77 o
   9   3   1      158.90      132.75     11.86 o
  10   3   1        6.61       -4.29     11.84 o
  11   3   1       79.39       57.51     24.78 o
 -12   4   1        2.21       15.91     19.05 o
 -11   4   1       98.06       87.15     13.81 o
 -10   4   1       77.29       59.37      5.61 o
  -9   4   1        1.92       -4.10      5.23 o
  -8   4   1      115.89      109.81      6.26 o
  -7   4   1      536.11      629.51     12.74 o
  -6   4   1      224.46      226.12      5.70 o
  -5   4   1      210.20      225.60      4.54 o
  -4   4   1     9651.36    10242.82     64.07 o
  -3   4   1     3300.47     3537.76     28.56 o
  -2   4   1      110.29       98.58      3.05 o
  -1   4   1     3844.96     4127.75     22.84 o
   0   4   1      502.59      499.16      5.30 o
   1   4   1      116.96      177.88      3.04 o
   2   4   1       83.68      114.49      7.50 o
   3   4   1     2744.57     2474.52     44.52 o
   4   4   1       16.35       31.15      1.99 o
   5   4   1      141.36      120.17      2.68 o
   6   4   1     1746.78     1923.83     85.13 o
   7   4   1     1011.44     1017.99     35.86 o
   8   4   1        7.77        7.47      9.72 o
   9   4   1      240.36      225.20     23.10 o
  10   4   1       98.56      112.90     23.28 o
  11   4   1      161.75      203.86     27.35 o
 -12   5   1      114.67       77.10     20.22 o
 -11   5   1      261.49      244.49     21.71 o
 -10   5   1      794.10      744.57     28.99 o
  -9   5   1      171.20      141.81      6.42 o
  -8   5   1      148.62      180.59      9.14 o
  -7   5   1      769.27      854.34     20.94 o
  -6   5   1      213.81      217.37      8.23 o
  -5   5   1       29.37       35.14      2.85 o
  -4   5   1      729.98      803.52     14.19 o
  -3   5   1      573.00      467.99      7.83 o
  -2   5   1      124.04      148.32      3.89 o
  -1   5   1      141.53      179.63     15.37 o
   0   5   1     2206.29     2068.99     12.61 o
   1   5   1       21.80       47.36      8.77 o
   2   5   1      171.98      118.98      3.15 o
   3   5   1      240.96      221.50      4.83 o
   4   5   1      812.82      825.85      9.92 o
   5   5   1      609.83      601.39     13.53 o
   6   5   1       71.84       90.05      8.22 o
   7   5   1       68.21       59.92     11.82 o
   8   5   1       85.08       70.08     19.82 o
   9   5   1      144.97      149.40     23.16 o
  10   5   1       83.68       88.75     24.17 o
 -11   6   1       37.44       17.05      8.03 o
 -10   6   1      413.71      358.63      8.74 o
  -9   6   1      311.22      360.21      8.99 o
  -8   6   1        1.35        7.70      5.91 o
  -7   6   1       18.68       29.00      5.09 o
  -6   6   1     1770.18     1774.67     19.52 o
  -5   6   1      332.85      408.33      5.81 o
  -4   6   1     1278.58     1239.03     15.19 o
  -3   6   1      528.56      514.64      7.41 o
  -2   6   1        3.73       -0.59      2.95 o
  -1   6   1     1784.48     1768.52     15.59 o
   0   6   1      234.99      303.03      6.24 o
   1   6   1     1410.93     1451.28     13.32 o
   2   6   1     1822.05     1811.51     25.22 o
   3   6   1      271.84      262.49      6.13 o
   4   6   1      759.44      760.76     11.42 o
   5   6   1      109.78      128.66     10.36 o
   6   6   1      153.69      210.50     10.91 o
   7   6   1       51.42       61.88     10.31 o
   8   6   1        8.92        7.05     19.29 o
   9   6   1      186.17      219.48     24.90 o
  10   6   1      101.40      111.06     25.53 o
 -11   7   1      199.81      163.68     10.42 o
 -10   7   1      165.56      166.15      7.79 o
  -9   7   1      196.04      221.77     10.77 o
  -8   7   1        6.26       10.41      5.82 o
  -7   7   1      453.69      459.02      8.91 o
  -6   7   1        4.20        7.93      4.53 o
  -5   7   1      131.72      156.15      5.37 o
  -4   7   1     1531.78     1514.70     21.55 o
  -3   7   1      625.39      644.69      7.72 o
  -2   7   1      686.92      715.57      7.12 o
  -1   7   1       54.48       65.93      3.68 o
   0   7   1     1129.36     1117.11      8.57 o
   1   7   1      164.32      151.51      3.90 o
   2   7   1       28.86       28.09      3.29 o
   3   7   1     1229.80     1206.02     23.60 o
   4   7   1       41.75       39.73      7.46 o
   5   7   1       28.33       61.10      7.30 o
   6   7   1       71.56      103.59      9.28 o
   7   7   1      274.31      273.04     24.91 o
   8   7   1       47.32       41.35     21.47 o
   9   7   1        7.68       17.85     21.95 o
 -11   8   1      196.50      214.78      8.97 o
 -10   8   1      236.37      228.12      8.72 o
  -9   8   1      160.86      137.14      7.75 o
  -8   8   1       43.95       53.27      6.98 o
  -7   8   1      600.53      547.53     15.43 o
  -6   8   1     1017.77      977.27     16.39 o
  -5   8   1       56.54       46.09      5.20 o
  -4   8   1      269.14      276.16      5.58 o
  -3   8   1      485.71      543.14      9.87 o
  -2   8   1        1.27        0.44      4.04 o
  -1   8   1        2.49        4.09      3.91 o
   0   8   1     1011.44      985.12     12.57 o
   1   8   1      565.48      605.38     11.36 o
   2   8   1      330.98      293.72      5.01 o
   3   8   1       47.26       45.11      6.09 o
   4   8   1      896.72      796.47     17.09 o
   5   8   1      129.74      162.70      9.28 o
   6   8   1       38.17       64.75     10.56 o
   7   8   1      159.90      170.19     13.49 o
   8   8   1        5.69       19.41     21.93 o
 -10   9   1        5.62        5.49      7.73 o
  -9   9   1      206.05      205.40      8.48 o
  -8   9   1       12.96        7.18      7.29 o
  -7   9   1        3.71        1.36      5.52 o
  -6   9   1     1798.59     1689.05     37.53 o
  -5   9   1      940.61      940.25     19.32 o
  -4   9   1      313.89      333.75      7.71 o
  -3   9   1        1.23       -2.50      4.57 o
  -2   9   1      956.71      999.64     11.00 o
  -1   9   1        4.12       63.47      4.55 o
   0   9   1        0.22        3.05      3.84 o
   1   9   1     1264.03     1255.26     10.17 o
   2   9   1      142.83      141.41      5.33 o
   3   9   1      182.36      189.37      9.48 o
   4   9   1      259.48      257.29     10.44 o
   5   9   1      236.47      239.69     10.19 o
   6   9   1      306.16      269.59     20.36 o
   7   9   1        2.55       -0.63     15.54 o
  -9  10   1       10.42       14.71      7.89 o
  -8  10   1      216.70      222.46     11.83 o
  -7  10   1       58.41       50.29      7.12 o
  -6  10   1       90.23       75.61      7.07 o
  -5  10   1      367.30      318.11      9.03 o
  -4  10   1       94.31       86.43      5.97 o
  -3  10   1        4.35        9.27      4.77 o
  -2  10   1      317.96      351.34      6.77 o
  -1  10   1       21.70       24.55      4.88 o
   0  10   1      281.09      287.79      8.64 o
   1  10   1       34.84       29.89      4.90 o
   2  10   1      152.69      161.80      9.36 o
   3  10   1      109.61      116.43      9.11 o
   4  10   1      117.56      122.51     13.05 o
   5  10   1       16.35       43.79     12.47 o
   6  10   1       14.55       16.52     18.97 o
  -8  11   1       68.36       53.41     24.40 o
  -7  11   1      194.90      157.26     10.64 o
  -6  11   1      674.41      627.54     13.38 o
  -5  11   1        3.18        7.44      6.10 o
  -4  11   1       67.72       75.08      6.36 o
  -3  11   1      188.07      205.21      7.65 o
  -2  11   1      336.85      343.25      8.06 o
  -1  11   1        0.14        3.56      5.94 o
   0  11   1        4.40        2.27      5.89 o
   1  11   1      353.44      348.36     15.38 o
   2  11   1        2.90       -1.07     12.11 o
   3  11   1        0.86        6.31     12.20 o
   4  11   1      205.74      203.51     15.10 o
   5  11   1        9.86       22.93     18.67 o
  -6  12   1       37.96       18.45     11.31 o
  -5  12   1       99.62      119.57      7.87 o
  -4  12   1       33.96       36.04      7.06 o
  -3  12   1        4.42        7.61      6.87 o
  -2  12   1     1064.80     1073.98     26.48 o
  -1  12   1      290.35      267.77     12.61 o
   0  12   1        4.70       16.47      9.51 o
   1  12   1      277.81      258.81     15.39 o
   2  12   1      110.16       97.43     14.06 o
  -2  13   1       88.78       76.93      9.31 o
  -1  13   1      144.69      139.02     12.56 o
   0  13   1       43.08       63.96     17.06 o
   0 -13   2      248.58      255.31     21.07 o
   1 -13   2       29.02       22.99     15.85 o
   2 -13   2       83.01       68.52      8.00 o
   3 -13   2       73.03       57.89      8.20 o
   4 -13   2      184.00      141.47     10.24 o
  -4 -12   2       12.49        4.57     19.43 o
  -3 -12   2        3.28        0.97     13.47 o
  -2 -12   2       16.54       11.96     13.24 o
  -1 -12   2       15.15        5.75     12.88 o
   0 -12   2       23.83        9.54     12.09 o
   1 -12   2      469.11      472.11      9.74 o
   2 -12   2       17.71        7.95      5.90 o
   3 -12   2       49.95       55.90      7.09 o
   4 -12   2      588.38      574.15     22.46 o
   5 -12   2       35.14       22.72      8.23 o
   6 -12   2       60.67       58.39      9.01 o
  -5 -11   2      531.66      557.18     28.49 o
  -4 -11   2        4.95        8.58     12.89 o
  -3 -11   2       50.59       45.54     12.95 o
  -2 -11   2      281.91      288.28     15.44 o
  -1 -11   2       69.86       80.75     12.85 o
   0 -11   2       25.31       14.05      5.32 o
   1 -11   2      415.68      380.43      8.88 o
   2 -11   2      497.06      602.40     10.55 o
   3 -11   2      200.38      172.81      7.89 o
   4 -11   2       12.07       -3.42      7.31 o
   5 -11   2      437.56      400.57     15.15 o
   6 -11   2        5.79        2.66      7.70 o
   7 -11   2       16.93       -0.06      8.79 o
   8 -11   2       48.86       48.11     24.55 o
  -6 -10   2       17.11        9.72     12.83 o
  -5 -10   2      331.63      332.07     16.70 o
  -4 -10   2      138.41      131.86     18.83 o
  -3 -10   2      275.00      233.12     14.47 o
  -2 -10   2        0.36       -5.43     11.66 o
  -1 -10   2      313.12      346.74      7.43 o
   0 -10   2        3.75        8.24      5.68 o
   1 -10   2      113.92      172.67      7.99 o
   2 -10   2     1049.87     1134.90     20.35 o
   3 -10   2      632.81      608.07     14.12 o
   4 -10   2      938.54      918.05     13.55 o
   5 -10   2       52.62       30.83      7.27 o
   6 -10   2      138.30      116.63      9.24 o
   7 -10   2      393.91      406.28     16.70 o
   8 -10   2      108.17      140.63      9.89 o
   9 -10   2       24.30        1.50      7.32 o
  -8  -9   2      128.76      137.60     20.81 o
  -7  -9   2      106.35       82.77     18.93 o
  -6  -9   2        4.85       -5.65     11.49 o
  -5  -9   2      106.87      111.70     12.81 o
  -4  -9   2      344.28      387.63     29.45 o
  -3  -9   2       87.09       59.07     11.75 o
  -2  -9   2      429.04      469.15      9.07 o
  -1  -9   2      176.18      203.21      6.99 o
   0  -9   2      233.19      196.85      6.63 o
   1  -9   2      306.08      389.22      9.72 o
   2  -9   2        1.34       46.07      5.72 o
   3  -9   2      408.18      443.63      9.07 o
   4  -9   2      284.83      255.53      7.24 o
   5  -9   2      109.91       99.03      8.06 o
   6  -9   2       68.84       63.58      7.30 o
   7  -9   2      176.90      189.10     12.36 o
   8  -9   2     1030.47     1056.37     40.01 o
   9  -9   2        0.42        2.11      6.73 o
  10  -9   2       19.98        6.63      7.13 o
  -9  -8   2       14.61       26.26     17.62 o
  -8  -8   2       69.19       78.18     18.86 o
  -7  -8   2        0.45        7.09     15.92 o
  -6  -8   2        4.27        5.74     10.72 o
  -5  -8   2     1245.45     1208.25     44.25 o
  -4  -8   2      146.04      163.69     12.33 o
  -3  -8   2      272.53      272.02     12.92 o
  -2  -8   2     1037.91     1081.57     25.39 o
  -1  -8   2      982.12      987.57     15.37 o
   0  -8   2       78.92       65.25      4.13 o
   1  -8   2      235.18      270.83     18.02 o
   2  -8   2      391.76      464.01     11.21 o
   3  -8   2       80.40       95.47      4.86 o
   4  -8   2      880.02      887.35     13.11 o
   5  -8   2      292.17      281.52      7.57 o
   6  -8   2      472.62      404.79     15.76 o
   7  -8   2       11.78       62.57      7.09 o
   8  -8   2      362.48      375.95     16.26 o
   9  -8   2      447.58      402.94     10.98 o
  10  -8   2       51.40       40.74      7.30 o
  11  -8   2       14.39        1.13      7.00 o
  -9  -7   2      123.10      108.21     13.13 o
  -8  -7   2      230.08      252.80     13.93 o
  -7  -7   2      279.97      303.98     19.70 o
  -6  -7   2        6.02       28.99      8.82 o
  -5  -7   2        1.65       23.96      7.74 o
  -4  -7   2       99.94      128.29     10.40 o
  -3  -7   2       18.95       25.07      2.87 o
  -2  -7   2       95.75       73.50      3.96 o
  -1  -7   2     1861.63     2070.34     23.33 o
   0  -7   2     1328.06     1177.37     12.53 o
   1  -7   2      345.73      502.65     18.62 o
   2  -7   2      674.88      695.93      9.53 o
   3  -7   2     1342.86     1235.03     15.25 o
   4  -7   2     1219.31     1255.93     24.76 o
   5  -7   2      100.69       89.60      5.72 o
   6  -7   2      984.41      897.06     24.83 o
   7  -7   2      229.68      193.17      7.53 o
   8  -7   2      285.53      266.32      7.20 o
   9  -7   2      137.41      134.27      6.66 o
  10  -7   2       47.74       40.97      6.98 o
  11  -7   2      134.52      119.57      8.07 o
 -10  -6   2      105.34       73.71     19.24 o
  -9  -6   2        9.37        7.61      8.01 o
  -8  -6   2       26.84       22.59      6.95 o
  -7  -6   2      950.30      931.27     22.04 o
  -6  -6   2      170.70      148.74     11.02 o
  -5  -6   2      568.38      554.09     21.78 o
  -4  -6   2      747.27      685.58     10.75 o
  -3  -6   2      488.27      402.20      5.67 o
  -2  -6   2      313.11      361.89      5.19 o
  -1  -6   2      610.44      785.67     10.73 o
   0  -6   2     2992.44     2728.13     30.29 o
   1  -6   2      617.30      592.29     14.11 o
   2  -6   2       50.74       43.92      4.64 o
   3  -6   2     1322.93     1245.47     12.98 o
   4  -6   2     1024.34     1020.00     14.84 o
   5  -6   2      186.40      127.24      7.22 o
   6  -6   2      472.40      411.79      7.84 o
   7  -6   2       27.90       29.30      5.03 o
   8  -6   2      629.11      599.38      8.97 o
   9  -6   2       43.70       49.81      5.38 o
  10  -6   2      254.50      230.67      6.89 o
  11  -6   2      131.34      134.92      7.20 o
  12  -6   2      202.11      267.93     26.15 o
 -10  -5   2       85.91      101.05     12.68 o
  -9  -5   2      225.99      207.44      8.34 o
  -8  -5   2      434.26      429.47     11.74 o
  -7  -5   2      140.77      131.54      7.48 o
  -6  -5   2      754.93      855.85     22.27 o
  -5  -5   2      255.44      247.36      6.13 o
  -4  -5   2       12.91       17.06      1.19 o
  -3  -5   2      133.97      108.27      2.85 o
  -2  -5   2      149.31      140.20      2.55 o
  -1  -5   2      135.03       80.86      3.29 o
   0  -5   2       42.09       54.08      2.97 o
   1  -5   2      187.67      739.75     90.31 o
   2  -5   2     4743.83     4627.10     73.53 o
   3  -5   2        1.09       -2.37      4.83 o
   4  -5   2       38.10       33.20      4.70 o
   5  -5   2     1740.85     1710.38     23.35 o
   6  -5   2     1320.52     1278.03     14.91 o
   7  -5   2       44.31      137.82      5.27 o
   8  -5   2       99.21      104.45      5.37 o
   9  -5   2      128.73      125.90      6.10 o
  10  -5   2        1.04        3.22      4.97 o
  11  -5   2        6.18        7.57      9.37 o
  12  -5   2      370.74      453.29     29.54 o
 -11  -4   2      124.55      136.17     20.21 o
 -10  -4   2        7.72       -3.29     11.07 o
  -9  -4   2       93.76      112.74      7.49 o
  -8  -4   2       30.03       20.89      6.40 o
  -7  -4   2     1174.43     1204.22     28.48 o
  -6  -4   2      536.30      550.93      8.97 o
  -5  -4   2      138.70      140.64      4.98 o
  -4  -4   2      807.27      670.06      6.89 o
  -3  -4   2        7.21        3.98      1.66 o
  -2  -4   2       95.78       56.76      2.13 o
  -1  -4   2     1656.90     1562.63     17.36 o
   0  -4   2     1866.29     1677.71     13.17 o
   1  -4   2      561.06      692.94      8.39 o
   2  -4   2     2136.40     2033.02     37.16 o
   3  -4   2     2310.12     2079.71     17.32 o
   4  -4   2      537.04      592.76      9.49 o
   5  -4   2      114.91       63.54      4.13 o
   6  -4   2     2583.70     2408.49     29.52 o
   7  -4   2      114.21      160.73      5.14 o
   8  -4   2        8.03        6.82      4.17 o
   9  -4   2      133.24      117.45      5.27 o
  10  -4   2       46.88       42.30      4.88 o
  11  -4   2      339.35      334.46     25.25 o
  12  -4   2       61.52       57.57     22.64 o
 -12  -3   2       53.69       50.03     18.88 o
 -11  -3   2       71.27       57.80     19.14 o
 -10  -3   2      430.30      381.57     15.05 o
  -9  -3   2        0.25       -1.93      7.40 o
  -8  -3   2       41.11       27.66      6.45 o
  -7  -3   2      602.78      548.31     18.36 o
  -6  -3   2      768.04      819.52     21.69 o
  -5  -3   2     1960.28     2010.36     18.55 o
  -4  -3   2     1606.62     1612.53     15.46 o
  -3  -3   2     4766.56     4240.98     43.85 o
  -2  -3   2       76.81       96.62      2.63 o
  -1  -3   2       24.16       21.17      1.20 o
   0  -3   2     8728.80     8191.10     26.83 o
   1  -3   2     1114.85     1049.34      9.48 o
   2  -3   2      151.82      491.97     37.56 o
   3  -3   2     4305.58     4025.80     18.41 o
   4  -3   2      526.68      621.56      6.23 o
   5  -3   2     2515.79     2331.04     11.14 o
   6  -3   2      163.25      190.48      4.81 o
   7  -3   2      356.42      428.75      7.45 o
   8  -3   2      215.11      178.08      4.93 o
   9  -3   2      122.38      101.16      5.23 o
  10  -3   2      573.96      526.29     31.34 o
  11  -3   2      101.43      118.40     22.18 o
  12  -3   2      147.30      179.08     25.11 o
 -12  -2   2       86.79       47.53     19.69 o
 -11  -2   2        6.95        9.97     17.16 o
 -10  -2   2      173.08      168.13     12.67 o
  -9  -2   2      401.47      410.68     14.13 o
  -8  -2   2       42.52       62.63      5.86 o
  -7  -2   2       20.62      214.27      9.73 o
  -6  -2   2     1162.13     1128.28     16.91 o
  -5  -2   2      229.46      277.13      4.42 o
  -4  -2   2       72.54       49.50      4.53 o
  -3  -2   2     3486.85     3392.29     47.60 o
  -2  -2   2     3050.70     2965.60     25.09 o
  -1  -2   2     1763.31     1672.76     34.61 o
   0  -2   2      103.36      176.14      6.27 o
   1  -2   2        6.23       22.97      2.84 o
   2  -2   2     3792.47     3399.36     36.46 o
   3  -2   2     2452.35     2540.72     19.17 o
   4  -2   2        6.17       13.30      2.70 o
   5  -2   2     1011.93      955.64      6.32 o
   6  -2   2     4347.83     4507.75     38.24 o
   7  -2   2      895.47     1056.86     12.25 o
   8  -2   2      220.32      195.75      5.80 o
   9  -2   2      796.86      745.02      8.50 o
  10  -2   2       29.41       18.41     18.87 o
  11  -2   2      105.10       73.51     22.17 o
  12  -2   2       16.73      -15.35     23.25 o
 -12  -1   2      263.71      292.09     23.56 o
 -11  -1   2       96.29      119.05     19.27 o
 -10  -1   2        1.30        1.35     10.97 o
  -9  -1   2      555.88      550.03     15.24 o
  -8  -1   2        7.17       10.52      6.74 o
  -7  -1   2      851.66      784.84     17.26 o
  -6  -1   2      109.65       82.71      2.46 o
  -5  -1   2      813.00      851.72      7.62 o
  -4  -1   2      566.80      496.77      6.82 o
  -3  -1   2     1357.61     1269.27      7.84 o
  -2  -1   2     3643.89     3762.34     38.55 o
  -1  -1   2     1753.89     1689.17     30.03 o
   0  -1   2     5446.09     5474.37     72.51 o
   1  -1   2    16195.38    16075.92     53.48 o
   2  -1   2      227.30      230.71      3.51 o
   3  -1   2     3584.88     3322.04     28.49 o
   4  -1   2       29.61       49.67      5.06 o
   5  -1   2      322.77      330.80      4.39 o
   6  -1   2      247.91      303.80      9.39 o
   7  -1   2      189.27      182.83      4.77 o
   8  -1   2       15.40       26.90      5.06 o
   9  -1   2        8.25       31.39     17.88 o
  10  -1   2      668.99      597.12     27.58 o
  11  -1   2      146.07      144.95     24.40 o
  12  -1   2       29.38       26.95     15.64 o
 -12   0   2       45.00       46.07     20.99 o
 -11   0   2        8.05       21.32     17.74 o
 -10   0   2      194.44      219.29     13.29 o
  -9   0   2     1166.29     1120.22     36.51 o
  -8   0   2       18.08       27.29      6.94 o
  -7   0   2      678.75      582.86     13.94 o
  -6   0   2      376.64      414.11      8.03 o
  -5   0   2        9.95        2.26      2.08 o
  -4   0   2      597.04      620.52      8.02 o
  -3   0   2     1789.15     1639.91     20.59 o
  -2   0   2      773.78      825.85     18.45 o
  -1   0   2      918.42      979.47     17.94 o
   0   0   2     5187.23     5279.03     51.74 o
   1   0   2     5071.27     5599.76     44.18 o
   2   0   2     6832.30     6441.00     33.74 o
   3   0   2      177.17      237.25      2.46 o
   4   0   2     3838.77     3648.63      8.88 o
   5   0   2      449.92      458.43      4.51 o
   6   0   2      115.25      139.97      4.96 o
   7   0   2      771.28      860.99      9.19 o
   8   0   2       45.23       38.51      3.66 o
   9   0   2      201.80      199.26     21.00 o
  10   0   2      227.14      190.23     23.80 o
  11   0   2      305.17      354.19     30.84 o
  12   0   2      124.75      171.43     18.07 o
 -12   1   2       22.62       21.06     19.14 o
 -11   1   2       67.92       83.20     19.32 o
 -10   1   2      106.56      124.21     12.21 o
  -9   1   2     2207.40     2293.09     39.88 o
  -8   1   2      309.47      256.43      4.85 o
  -7   1   2       37.88       34.77      3.27 o
  -6   1   2     1480.12     1820.73     64.85 o
  -5   1   2      664.94      749.80     10.78 o
  -4   1   2        3.14       99.53     27.03 o
  -3   1   2      498.09      437.22      4.49 o
  -2   1   2     2223.39     2337.00     16.85 o
  -1   1   2      624.14      812.44     10.04 o
   0   1   2     1867.64     2308.54     18.03 o
   1   1   2    11902.93    12585.62     60.70 o
   2   1   2    16528.91    16331.75     96.01 o
   3   1   2     2666.28     2609.31     17.74 o
   4   1   2      555.32      583.45      5.18 o
   5   1   2      278.81      215.36      4.37 o
   6   1   2      274.56      357.27      4.26 o
   7   1   2        0.00      166.75     37.05 o
   8   1   2      377.86      432.82     23.07 o
   9   1   2      119.70      210.78     22.62 o
  10   1   2      309.98      310.73     16.04 o
  11   1   2       48.52       34.69     29.26 o
  12   1   2      111.34      125.12     17.29 o
 -12   2   2       85.11       79.60     21.85 o
 -11   2   2       80.75       84.86     19.89 o
 -10   2   2       32.02       22.31     11.20 o
  -9   2   2     1021.64     1066.36     20.05 o
  -8   2   2      601.82      602.77     10.38 o
  -7   2   2      477.66      454.52      9.33 o
  -6   2   2        0.20      106.71      7.25 o
  -5   2   2     1607.62     1679.79     21.00 o
  -4   2   2     1154.50     1105.06     12.95 o
  -3   2   2       39.03       40.71      1.63 o
  -2   2   2     1732.49     1835.69     16.37 o
  -1   2   2      705.53      795.57     12.56 o
   0   2   2     4700.10     5170.28     30.76 o
   1   2   2     6686.94     6952.23     55.46 o
   2   2   2     9646.47     9679.43    113.34 o
   3   2   2      571.22      589.03     12.89 o
   4   2   2      863.05      728.41     10.83 o
   5   2   2     1428.92     1392.49     11.80 o
   6   2   2       18.34      151.80     19.05 o
   7   2   2      935.41     1276.97     30.82 o
   8   2   2        0.43      -10.48     10.48 o
   9   2   2        1.41       -2.05     11.12 o
  10   2   2      147.77      143.73     14.07 o
  11   2   2       20.89       24.18     14.07 o
  12   2   2      123.23      175.73     29.88 o
 -12   3   2       57.94       53.01     20.59 o
 -11   3   2       57.19       68.24     20.25 o
 -10   3   2       12.71       20.40     17.15 o
  -9   3   2      236.93      265.27      6.25 o
  -8   3   2      145.67      209.14      5.97 o
  -7   3   2      149.87      120.26      4.30 o
  -6   3   2      776.34      870.75     10.74 o
  -5   3   2        4.56        4.51      2.61 o
  -4   3   2     1727.52     1755.96     14.44 o
  -3   3   2     4374.54     4538.23     24.29 o
  -2   3   2      436.89      460.51      4.00 o
  -1   3   2      288.48      336.42      9.13 o
   0   3   2      746.69      779.69     13.80 o
   1   3   2      730.97      678.87      7.53 o
   2   3   2      143.17      180.61      5.61 o
   3   3   2      475.04      510.99      4.25 o
   4   3   2      963.06      842.21      6.55 o
   5   3   2       53.77       68.30      4.06 o
   6   3   2       72.50      145.42     10.46 o
   7   3   2     1056.90     1109.93    107.90 o
   8   3   2      750.62      866.42     54.71 o
   9   3   2       15.18        6.37     16.99 o
  10   3   2      123.12      113.37     24.28 o
  11   3   2      111.00      111.62     27.73 o
 -12   4   2      203.68      191.14     22.71 o
 -11   4   2       63.21       54.00     18.75 o
 -10   4   2      185.72      164.96      8.93 o
  -9   4   2     1290.56     1336.48     35.17 o
  -8   4   2       73.50       58.93      5.04 o
  -7   4   2      153.61      171.15      5.88 o
  -6   4   2      360.41      374.44      7.98 o
  -5   4   2       85.77       60.41      3.41 o
  -4   4   2       34.47       18.77      3.23 o
  -3   4   2       59.16       81.38      3.92 o
  -2   4   2     7278.03     7506.58     42.65 o
  -1   4   2      102.27      137.84      5.05 o
   1   4   2     2676.89     2583.32     37.47 o
   2   4   2     1527.17     1455.74     12.05 o
   3   4   2       20.42       24.59      2.35 o
   4   4   2       49.26       69.12      2.66 o
   5   4   2      795.78      741.75     10.03 o
   6   4   2      115.26      172.02     18.81 o
   7   4   2      352.99      376.61     42.42 o
   8   4   2      166.77      176.63     22.57 o
   9   4   2      103.88      164.78     24.54 o
  10   4   2       24.83       24.86     24.79 o
  11   4   2        5.04       30.49     25.26 o
 -11   5   2      120.58      131.58     19.79 o
 -10   5   2        0.09       -2.98      5.97 o
  -9   5   2       11.93       24.74      7.48 o
  -8   5   2      674.04      748.72     20.79 o
  -7   5   2       40.04       32.10      4.79 o
  -6   5   2       38.95       31.89      3.94 o
  -5   5   2     1669.14     1748.30     21.68 o
  -4   5   2      449.31      587.54     20.35 o
  -3   5   2      259.17      253.79      4.46 o
  -2   5   2     2744.96     2962.18     18.56 o
  -1   5   2     2174.62     2319.70     50.22 o
   0   5   2     2205.81     2451.52     16.87 o
   1   5   2       44.96       28.12      3.08 o
   2   5   2     1488.83     1314.83     21.26 o
   3   5   2       45.28       37.84      3.03 o
   4   5   2      441.38      444.64      7.03 o
   5   5   2      473.33      484.37     15.50 o
   6   5   2      391.56      536.07     46.58 o
   7   5   2      748.76      738.65     16.93 o
   8   5   2       56.97       53.66     11.41 o
   9   5   2      460.86      536.56     30.50 o
  10   5   2       83.39       76.86     25.96 o
 -11   6   2      596.83      460.86     24.26 o
 -10   6   2      289.71      301.50     15.74 o
  -9   6   2      191.50      183.09      6.64 o
  -8   6   2      447.86      407.90     10.71 o
  -7   6   2      294.42      352.40     10.05 o
  -6   6   2      105.78       97.23      4.79 o
  -5   6   2        9.04        6.35      3.99 o
  -4   6   2      982.04     1010.54      8.61 o
  -3   6   2        8.56        2.48      3.26 o
  -2   6   2      806.43      749.74     11.34 o
  -1   6   2     1097.78      987.16     11.12 o
   0   6   2      508.77      553.05      5.41 o
   1   6   2     1976.56     1725.02     16.60 o
   2   6   2       31.87       26.38      3.46 o
   3   6   2      255.63      259.07      6.89 o
   4   6   2      274.62      278.14      5.26 o
   5   6   2      229.54      238.21     10.66 o
   6   6   2        6.88       16.06     10.81 o
   7   6   2       76.87       75.75     11.91 o
   8   6   2       70.04       83.47     15.81 o
   9   6   2       22.03       26.11     24.31 o
 -11   7   2        9.63       10.56      6.89 o
 -10   7   2      278.78      284.49      8.83 o
  -9   7   2      423.81      365.83      9.11 o
  -8   7   2        4.09        4.45      5.65 o
  -7   7   2      543.63      556.92      9.34 o
  -6   7   2       32.07       18.93      4.78 o
  -5   7   2      562.87      550.41      7.84 o
  -4   7   2      159.96      189.95      7.06 o
  -3   7   2       44.40       40.19      4.02 o
  -2   7   2     1682.11     1740.98     26.96 o
  -1   7   2      288.35      323.83      5.13 o
   0   7   2      295.83      316.47      4.95 o
   1   7   2      243.82      230.66      4.58 o
   2   7   2     1465.68     1457.52     13.87 o
   3   7   2       97.74       95.77      4.63 o
   4   7   2        7.79        8.40      8.18 o
   5   7   2      599.99      633.53     13.02 o
   6   7   2        3.73       21.29     10.93 o
   7   7   2        6.99       10.94     11.46 o
   8   7   2       25.81       17.13     21.96 o
   9   7   2       98.60       62.50     25.73 o
 -11   8   2      338.14      331.65      9.85 o
 -10   8   2        6.45       11.30      6.92 o
  -9   8   2        7.47       43.33     11.21 o
  -8   8   2      426.58      387.22      9.27 o
  -7   8   2      139.26      146.36      7.16 o
  -6   8   2        0.38       -3.69      5.22 o
  -5   8   2      131.82      143.51      6.01 o
  -4   8   2     1449.34     1525.63     28.85 o
  -3   8   2        2.21       -2.44      4.30 o
  -2   8   2       36.64        8.24      8.04 o
  -1   8   2     1766.34     1864.38     17.75 o
   0   8   2        2.03        3.97      3.92 o
   1   8   2        4.51        3.34      3.74 o
   2   8   2      499.46      465.45      6.06 o
   3   8   2      103.83      106.60      7.01 o
   4   8   2      253.79      252.23     12.18 o
   5   8   2       20.36       16.77      8.88 o
   6   8   2      330.21      396.98     27.11 o
   7   8   2       30.95       17.58     12.82 o
   8   8   2        0.24        0.45     22.49 o
 -10   9   2      177.22      180.54      9.43 o
  -9   9   2        1.77       -2.11      6.57 o
  -8   9   2       21.95       21.53      6.44 o
  -7   9   2      586.29      511.65     10.72 o
  -6   9   2       45.58       37.37      6.05 o
  -5   9   2        0.17       -5.48      5.48 o
  -4   9   2      863.61      874.40     12.20 o
  -3   9   2       33.26       17.57      4.74 o
  -2   9   2       71.58       83.87      5.02 o
  -1   9   2      195.44      217.20      7.71 o
   0   9   2      572.73      609.48      8.59 o
   1   9   2       30.87       17.83      4.19 o
   2   9   2      414.33      419.64     10.58 o
   3   9   2      265.81      272.14     10.53 o
   4   9   2      240.08      267.46     12.99 o
   5   9   2      410.53      388.07     14.33 o
   6   9   2       44.74       38.53     16.86 o
   7   9   2       30.88       36.74     16.15 o
  -8  10   2       44.07       47.27      6.97 o
  -7  10   2      115.79      122.74      7.80 o
  -6  10   2      271.15      258.23      7.72 o
  -5  10   2      565.29      555.84     14.85 o
  -4  10   2       62.39       54.58      5.86 o
  -3  10   2      874.63      919.92     11.59 o
  -2  10   2      192.90      180.98      6.48 o
  -1  10   2       42.33       49.57      4.93 o
   0  10   2      292.53      294.44      6.96 o
   1  10   2        3.60        0.22      4.85 o
   2  10   2      214.26      214.06     10.18 o
   3  10   2       22.30       17.43     10.67 o
   4  10   2      200.09      193.10     12.76 o
   5  10   2      281.80      299.58     24.25 o
   6  10   2       36.17       64.30     19.11 o
  -7  11   2      111.43      118.74     18.84 o
  -6  11   2      121.64      101.24      7.12 o
  -5  11   2       70.33       87.33      6.89 o
  -4  11   2      435.95      431.54     14.80 o
  -3  11   2       66.57       74.61     10.73 o
  -2  11   2      116.32       96.81      6.37 o
  -1  11   2       63.89       86.53      6.09 o
   0  11   2      160.95      154.46      6.37 o
   1  11   2       82.74       76.94     10.79 o
   2  11   2        5.48       -6.72     19.13 o
   3  11   2      140.29      139.88     20.61 o
   4  11   2       19.21       16.95     18.72 o
  -6  12   2       28.52       17.50     11.35 o
  -5  12   2       14.96       14.62     29.36 o
  -4  12   2      248.35      258.65     10.78 o
  -3  12   2       74.08       74.43      9.83 o
  -2  12   2       25.72       26.40      8.32 o
  -1  12   2        2.12       10.25      7.85 o
   0  12   2      684.80      629.37     19.38 o
  -1  13   2       74.25       52.62     17.44 o
   0 -13   3      228.47      206.09     20.50 o
   1 -13   3       27.12       37.37     17.11 o
   2 -13   3      166.05      175.93      7.94 o
   3 -13   3       41.42       39.82      8.44 o
   4 -13   3       32.62       16.54      7.89 o
  -4 -12   3      197.50      228.34     25.41 o
  -3 -12   3       22.86       29.27     21.77 o
  -2 -12   3       46.24       44.11     13.88 o
  -1 -12   3      250.13      251.30     15.96 o
   0 -12   3       85.64      104.38     13.34 o
   1 -12   3        0.08       -2.21      5.71 o
   2 -12   3       45.90       57.27      6.16 o
   3 -12   3      782.51      766.33     24.71 o
   4 -12   3       29.88       33.14      7.22 o
   5 -12   3        3.65       -2.73      6.86 o
   6 -12   3      166.81      145.36     13.26 o
  -5 -11   3        3.96        4.71     20.34 o
  -4 -11   3      160.03      190.89     15.70 o
  -3 -11   3      140.34      135.82     21.38 o
  -2 -11   3      129.36      112.88     13.34 o
  -1 -11   3      232.88      238.89     14.01 o
   0 -11   3      363.65      386.41     11.38 o
   1 -11   3      149.48      161.84      7.64 o
   2 -11   3       23.15       42.06      5.82 o
   3 -11   3      597.54      567.46     17.75 o
   4 -11   3      384.27      416.13     12.63 o
   5 -11   3       48.88       41.39      7.01 o
   6 -11   3       43.90       53.40      7.95 o
   7 -11   3       37.27       40.03      7.40 o
  -6 -10   3      881.19      927.99     30.93 o
  -5 -10   3      233.01      248.75     15.29 o
  -4 -10   3       25.54       24.50     11.83 o
  -3 -10   3      463.91      441.10     16.43 o
  -2 -10   3       52.74       47.40     11.44 o
  -1 -10   3       19.68       12.31      4.63 o
   0 -10   3       33.95       28.39      4.70 o
   1 -10   3      261.22      314.20     13.59 o
   2 -10   3      573.58      555.88     16.33 o
   3 -10   3      414.82      411.92     10.32 o
   4 -10   3      491.45      459.14      8.01 o
   5 -10   3       88.47       97.08      6.30 o
   6 -10   3      318.90      309.92     11.60 o
   7 -10   3      102.22      113.86      7.74 o
   8 -10   3       36.48       41.34      7.59 o
   9 -10   3      306.17      307.15     12.22 o
  -8  -9   3        1.83       -6.20     17.24 o
  -7  -9   3       11.99       16.97     17.47 o
  -6  -9   3      539.83      542.99     24.90 o
  -5  -9   3      564.55      643.92     17.62 o
  -4  -9   3      202.37      178.06     13.27 o
  -3  -9   3      399.72      394.54     14.73 o
  -2  -9   3      234.53      219.51     13.10 o
  -1  -9   3      443.16      395.82     11.51 o
   0  -9   3      675.59      758.26     15.29 o
   1  -9   3      177.70      218.17      5.32 o
   2  -9   3       31.90       70.31      7.87 o
   3  -9   3      826.60      774.25     17.75 o
   4  -9   3        5.75       -0.57      5.07 o
   5  -9   3     1087.86     1066.11     20.66 o
   6  -9   3      526.10      530.37     22.99 o
   7  -9   3      357.81      379.98     13.45 o
   8  -9   3       27.86       34.25      6.38 o
   9  -9   3      294.77      274.92     12.55 o
  10  -9   3      348.78      343.63     10.06 o
  -9  -8   3       35.65       22.18     18.18 o
  -8  -8   3       53.88       52.64     18.62 o
  -7  -8   3       10.73       11.25     17.26 o
  -6  -8   3        2.32       -1.54      8.44 o
  -5  -8   3       97.92      106.44      9.53 o
  -4  -8   3       10.89        4.17      8.03 o
  -3  -8   3      469.53      437.72     14.16 o
  -2  -8   3      120.96      149.62      6.32 o
  -1  -8   3      143.73      113.44      4.16 o
   0  -8   3     2118.17     2166.79     14.83 o
   1  -8   3     1524.39     1531.36     17.33 o
   2  -8   3      111.18      111.37      5.44 o
   3  -8   3       33.71       40.26      5.39 o
   4  -8   3       69.91       60.07      7.27 o
   5  -8   3      147.46      145.26      6.44 o
   6  -8   3       34.84       31.96      6.00 o
   7  -8   3      849.28      903.73     22.97 o
   8  -8   3      367.11      366.71     20.74 o
   9  -8   3       31.48       17.57      6.51 o
  10  -8   3      172.67      189.96     12.67 o
  11  -8   3       52.63       41.71      7.74 o
  -9  -7   3      335.98      280.72     13.57 o
  -8  -7   3        0.47        3.75     10.55 o
  -7  -7   3        2.38       -2.63      9.80 o
  -6  -7   3      652.49      559.95     21.39 o
  -5  -7   3      445.22      478.08     19.27 o
  -4  -7   3      109.64       81.51      7.91 o
  -3  -7   3      176.36      160.44      6.13 o
  -2  -7   3     1649.01     1622.16     34.72 o
  -1  -7   3      462.24      442.03      6.09 o
   0  -7   3       31.21       16.41      2.16 o
   1  -7   3     2615.11     2745.05     21.53 o
   2  -7   3      744.52      625.85      9.65 o
   3  -7   3        0.26       -4.07      4.07 o
   4  -7   3      113.66      112.98      6.61 o
   5  -7   3       27.40       20.45      4.70 o
   6  -7   3     1257.15     1214.78     20.50 o
   7  -7   3       37.96      206.22      6.77 o
   8  -7   3     1238.09     1200.19     18.07 o
   9  -7   3      243.58      234.84      7.64 o
  10  -7   3       16.30       15.47      6.03 o
  11  -7   3      190.49      174.68      7.50 o
  -9  -6   3      481.26      555.14     23.42 o
  -8  -6   3      425.21      416.68     12.74 o
  -7  -6   3       20.79        7.91      9.90 o
  -6  -6   3       25.93        9.90      7.48 o
  -5  -6   3      794.84      822.50     31.05 o
  -4  -6   3      233.34      213.46      8.21 o
  -3  -6   3       26.79       27.62      2.34 o
  -2  -6   3      744.64      726.68      9.26 o
  -1  -6   3     2123.62     1837.15     18.66 o
   0  -6   3     1831.20     2002.80     19.69 o
   1  -6   3      197.28      545.41      9.30 o
   2  -6   3      434.56      341.08      7.66 o
   3  -6   3     1541.54     1565.70     12.95 o
   4  -6   3      258.61      221.32     10.42 o
   5  -6   3     1899.24     1717.30     15.81 o
   6  -6   3      495.73      500.76      7.89 o
   7  -6   3      393.37      364.69      7.11 o
   8  -6   3       28.51       83.89      6.24 o
   9  -6   3       64.74       62.80      5.60 o
  10  -6   3      415.65      403.38      8.46 o
  11  -6   3        0.74       -3.69      7.57 o
 -11  -5   3       42.08       40.85     18.78 o
 -10  -5   3        1.22      -12.08     16.62 o
  -9  -5   3       43.26       40.76      7.34 o
  -8  -5   3      450.76      454.95     15.00 o
  -7  -5   3      182.56      175.47      9.00 o
  -6  -5   3      605.98      625.46     11.88 o
  -5  -5   3       69.10       86.37      6.77 o
  -4  -5   3      184.05      147.64      5.44 o
  -3  -5   3     1628.67     1598.56     21.60 o
  -2  -5   3       14.32        2.26      2.31 o
  -1  -5   3     1384.02     1188.73     12.26 o
   0  -5   3     1058.74      997.53      8.37 o
   1  -5   3       55.86       34.43      2.73 o
   2  -5   3      442.55      420.47      6.17 o
   3  -5   3        7.92       18.26      4.56 o
   4  -5   3     2603.23     2316.16     39.28 o
   5  -5   3       11.83       33.34      5.57 o
   6  -5   3       91.10       94.38      5.37 o
   7  -5   3      734.23      718.79     12.08 o
   8  -5   3       19.31       21.59      4.84 o
   9  -5   3        9.45       15.36      4.93 o
  10  -5   3       30.50       24.72      5.96 o
  11  -5   3      422.21      382.43     49.27 o
  12  -5   3        9.74       32.25     23.28 o
 -11  -4   3        5.41       31.76     18.83 o
 -10  -4   3       51.05       47.06     16.54 o
  -9  -4   3      527.81      505.48     17.74 o
  -8  -4   3       20.93        7.82      6.44 o
  -7  -4   3      362.11      362.81      8.41 o
  -6  -4   3      468.19      423.54      7.13 o
  -5  -4   3      960.38      913.16     11.43 o
  -4  -4   3      337.08      291.56      6.94 o
  -3  -4   3      434.05      396.93      3.50 o
  -2  -4   3     6091.88     5841.90     18.97 o
  -1  -4   3      345.51      314.36      5.26 o
   0  -4   3      189.33      239.23      5.30 o
   1  -4   3        9.98       91.71      3.77 o
   2  -4   3        7.38        4.74      2.54 o
   3  -4   3      162.79      144.63      3.97 o
   4  -4   3     3356.33     3352.29     13.43 o
   5  -4   3     2735.34     2672.05     23.31 o
   6  -4   3     1034.72      974.42     13.48 o
   7  -4   3        0.36        2.18      4.58 o
   8  -4   3     1276.42     1278.77     15.26 o
   9  -4   3      116.01       87.51      5.62 o
  10  -4   3       39.44       32.59      5.40 o
  11  -4   3       29.79       13.17     21.59 o
  12  -4   3       52.35       51.32     23.51 o
 -11  -3   3       92.74      109.69     19.28 o
 -10  -3   3       65.64       63.51     16.96 o
  -9  -3   3       19.76       22.52      7.61 o
  -8  -3   3      401.58      427.10     12.24 o
  -7  -3   3      169.08      185.26      6.82 o
  -6  -3   3       65.22       85.55      4.88 o
  -5  -3   3      693.38      639.20     13.84 o
  -4  -3   3      147.77      101.68      2.09 o
  -3  -3   3       46.26       69.02      1.71 o
  -2  -3   3     2097.85     2183.13     15.59 o
  -1  -3   3     6831.88     6304.93     40.26 o
   0  -3   3      125.75      147.95      2.53 o
   1  -3   3       47.63       51.91      1.57 o
   2  -3   3      183.94      126.84      4.08 o
   3  -3   3      168.67      190.42      5.13 o
   4  -3   3     3512.10     3238.88     39.37 o
   5  -3   3     1397.53     1201.03     12.50 o
   6  -3   3      256.26      247.81      6.38 o
   7  -3   3      535.44      508.52     14.07 o
   8  -3   3       67.46       49.48      5.65 o
   9  -3   3      668.86      615.25      9.17 o
  10  -3   3      270.12      292.17     11.76 o
  11  -3   3      175.35      159.93     23.57 o
  12  -3   3        2.66      -23.04     23.04 o
 -12  -2   3        3.04       21.79     19.19 o
 -11  -2   3      606.30      555.01     26.48 o
 -10  -2   3       80.22       56.98     16.94 o
  -9  -2   3       14.36       15.42      7.81 o
  -8  -2   3      247.10      224.00      7.12 o
  -7  -2   3      399.55      374.18     10.01 o
  -6  -2   3      321.88      294.10     12.09 o
  -5  -2   3      226.61      212.07      4.92 o
  -4  -2   3     6309.96     5963.74     92.62 o
  -3  -2   3     7411.15     8035.07     79.52 o
  -2  -2   3     2533.35     2336.15     27.21 o
  -1  -2   3     1827.22     1636.11      9.79 o
   0  -2   3        7.22        9.54      1.26 o
   1  -2   3       14.18       47.67      9.38 o
   2  -2   3     5752.04     5449.95     34.54 o
   3  -2   3     1802.75     2085.34     33.08 o
   4  -2   3     3011.07     2657.72     21.76 o
   5  -2   3      345.96      390.69      5.14 o
   6  -2   3      391.25      439.93      6.08 o
   7  -2   3      257.39      215.12      5.65 o
   8  -2   3      939.61     1016.35     21.00 o
   9  -2   3        8.09        7.09      4.73 o
  10  -2   3        8.04       16.78     19.07 o
  11  -2   3      429.16      404.49     27.45 o
  12  -2   3       63.19       63.75     24.94 o
 -12  -1   3       54.42       47.29     20.75 o
 -11  -1   3       12.92       10.66     17.78 o
 -10  -1   3      516.65      478.08     23.20 o
  -9  -1   3       47.17       37.79     10.06 o
  -8  -1   3        5.02       24.86      7.33 o
  -7  -1   3      280.16      281.03      6.54 o
  -6  -1   3       35.31      150.21     13.05 o
  -5  -1   3      920.10      735.68      7.82 o
  -4  -1   3     2606.04     2651.20     42.87 o
  -3  -1   3     7417.25     7340.16     40.79 o
  -2  -1   3     1238.99     1115.05      7.53 o
  -1  -1   3     1333.93     1330.45     12.61 o
   0  -1   3        9.19       54.31     12.81 o
   1  -1   3      514.43      611.22      7.59 o
   2  -1   3     7320.35     7392.89     18.35 o
   3  -1   3      467.81      474.87      5.34 o
   4  -1   3      266.49      268.70      4.78 o
   5  -1   3     2215.24     2130.57      9.85 o
   6  -1   3      283.86      323.00      4.91 o
   7  -1   3      277.71      235.98      4.89 o
   8  -1   3     1376.76     1347.42     11.51 o
   9  -1   3      519.31      573.60     25.34 o
  10  -1   3      119.09      104.52     21.61 o
  11  -1   3        1.06        2.61     22.56 o
  12  -1   3      154.63      155.79     27.89 o
 -12   0   3      122.88      167.98     22.90 o
 -11   0   3      205.83      195.68     21.27 o
 -10   0   3      165.52      170.90     20.17 o
  -9   0   3        8.62       25.85     10.07 o
  -8   0   3       74.08      114.32      8.54 o
  -7   0   3      227.39      263.81      5.74 o
  -6   0   3      187.54      204.89      4.79 o
  -5   0   3     1143.19     1076.01      7.96 o
  -4   0   3      923.54      769.57     11.40 o
  -3   0   3        0.76        1.01      1.46 o
  -2   0   3       21.38       39.60     11.19 o
  -1   0   3     3537.72     3339.48     55.77 o
   0   0   3      400.59      702.72     58.43 o
   1   0   3       30.58       48.87      1.98 o
   2   0   3     4098.89     3822.08     16.98 o
   3   0   3     2499.93     2525.67     18.10 o
   4   0   3      165.44      144.83      2.71 o
   5   0   3      764.38      717.38     13.02 o
   6   0   3      159.94      171.08      3.89 o
   7   0   3      582.73      645.27     12.09 o
   8   0   3      191.32      189.27      4.60 o
   9   0   3      423.13      413.51     24.86 o
  10   0   3      293.19      384.18     26.90 o
  11   0   3      257.13      255.67     29.17 o
  12   0   3       47.90       35.04     26.21 o
 -12   1   3       52.19       65.54     21.65 o
 -11   1   3      221.33      257.06     22.28 o
 -10   1   3      293.86      257.29     20.89 o
  -9   1   3      346.20      289.37     20.36 o
  -8   1   3       50.38       80.30      4.71 o
  -7   1   3     4578.55     4771.29     27.98 o
  -6   1   3      941.98      947.02     14.41 o
  -5   1   3      739.91      846.33     12.13 o
  -4   1   3     1902.15     1776.42     22.00 o
  -3   1   3       17.28       16.95      2.17 o
  -2   1   3       70.47       50.70      2.46 o
  -1   1   3      566.40      470.94      3.39 o
   0   1   3      850.17     1075.09     10.76 o
   1   1   3     1865.62     1747.70     10.89 o
   2   1   3      646.35      794.12      9.59 o
   3   1   3     4217.56     4061.04     35.97 o
   4   1   3     1259.73     1260.05     15.53 o
   5   1   3      377.70      374.06      5.19 o
   6   1   3      579.41      598.57     10.20 o
   7   1   3       24.87       32.49      3.23 o
   8   1   3      359.65      398.79     23.84 o
   9   1   3        9.94       14.48     20.71 o
  10   1   3       28.62       64.78     23.09 o
  11   1   3       53.71       52.10     14.63 o
  12   1   3       20.59       52.52     21.57 o
 -12   2   3       24.89       21.31     20.71 o
 -11   2   3        5.10        2.44     17.84 o
 -10   2   3      116.70      148.90     20.39 o
  -9   2   3       38.37       17.93     16.04 o
  -8   2   3      106.39      116.39      6.72 o
  -7   2   3     2402.65     2604.33     61.08 o
  -6   2   3     2351.31     2533.16     61.21 o
  -5   2   3     1233.05     1256.70     16.66 o
  -4   2   3       22.43        8.63      2.50 o
  -3   2   3        9.96        9.03      3.05 o
  -2   2   3       37.70       26.45      2.75 o
  -1   2   3     1796.35     1864.09     18.22 o
   0   2   3        5.12       79.57     13.22 o
   1   2   3     4581.27     4596.64     18.56 o
   2   2   3     7039.40     7293.44     55.65 o
   3   2   3     1470.83     1522.35     11.38 o
   4   2   3     1475.95     1467.29     14.82 o
   5   2   3      280.96      259.60      7.36 o
   6   2   3      618.51      712.26      8.94 o
   7   2   3       40.17       81.02      4.89 o
   8   2   3      504.23      539.11     26.69 o
   9   2   3      751.56      778.40     60.81 o
  10   2   3        7.00       -3.19     12.32 o
  11   2   3        3.71       -1.14     25.76 o
 -12   3   3       18.02       10.19     19.76 o
 -11   3   3      294.90      322.81     23.18 o
 -10   3   3        5.43        6.31     16.92 o
  -9   3   3      210.45      235.40      7.85 o
  -8   3   3       89.58       78.50      4.98 o
  -7   3   3      109.98      184.08      9.79 o
  -6   3   3     1425.71     1498.94     18.22 o
  -5   3   3     1750.52     1749.58     14.20 o
  -4   3   3      733.40      726.91      7.10 o
  -3   3   3      187.96      232.81      3.78 o
  -2   3   3       40.36       52.63      3.38 o
  -1   3   3     3303.75     3229.49     13.04 o
   0   3   3       11.14       11.57      1.99 o
   1   3   3      652.27      657.75     16.30 o
   2   3   3     2607.63     2685.08     27.48 o
   3   3   3       46.75       94.41      3.51 o
   4   3   3     2093.52     2099.80     23.91 o
   5   3   3       54.26       49.74      3.25 o
   6   3   3     1421.88     2130.97     33.84 o
   7   3   3      165.49      180.08     11.16 o
   8   3   3      157.27      147.35     11.68 o
   9   3   3       87.60       71.98     23.18 o
  10   3   3       21.21        9.08     25.00 o
  11   3   3       46.39       57.29     27.25 o
 -11   4   3       27.79       32.83     18.74 o
 -10   4   3      205.66      228.82     19.95 o
  -9   4   3       65.15       86.44      5.96 o
  -8   4   3       34.03       28.09      4.64 o
  -7   4   3     1141.00     1253.89     13.01 o
  -6   4   3       98.78      145.38      4.09 o
  -5   4   3       95.75      102.46      3.50 o
  -4   4   3     1176.68     1173.15      8.87 o
  -3   4   3      554.35      573.72     12.58 o
  -2   4   3     1417.65     1594.96      7.98 o
  -1   4   3      319.49      361.44      7.16 o
   0   4   3     4718.72     4582.39     30.56 o
   1   4   3        4.93        0.75      2.83 o
   2   4   3      899.00     1016.48      9.57 o
   3   4   3       53.98       71.81      3.79 o
   4   4   3       19.83       13.86      2.71 o
   5   4   3      288.21      291.95      5.65 o
   6   4   3      449.51      486.81     24.33 o
   7   4   3      896.99     1086.47     33.15 o
   8   4   3      361.18      379.82     27.28 o
   9   4   3       34.42       25.43     24.40 o
  10   4   3      269.55      364.18     32.03 o
 -11   5   3       30.07       43.68     18.65 o
 -10   5   3      390.24      405.01     15.52 o
  -9   5   3      294.74      332.61      7.65 o
  -8   5   3       33.19       44.70      5.08 o
  -7   5   3      244.54      291.46      5.99 o
  -6   5   3      556.92      586.79      6.25 o
  -5   5   3       29.29       31.20      3.57 o
  -4   5   3      314.29      328.08      4.75 o
  -3   5   3     2054.32     2155.57     19.65 o
  -2   5   3     1522.84     1613.12     23.17 o
  -1   5   3     1794.07     1606.31     21.71 o
   0   5   3     2620.55     2580.11     16.32 o
   1   5   3      953.29      913.11     17.37 o
   2   5   3      225.58      248.33      5.11 o
   3   5   3        6.25       14.83      3.71 o
   4   5   3      844.01      831.30     15.83 o
   5   5   3      248.99      232.78      7.54 o
   6   5   3      849.67     1107.51     31.89 o
   7   5   3       91.97       95.82     22.95 o
   8   5   3       81.25      107.05     24.10 o
   9   5   3      110.70       76.15     25.78 o
  10   5   3       15.39      -19.09     27.45 o
 -11   6   3       35.57       28.17     17.68 o
 -10   6   3        8.40        9.95      6.46 o
  -9   6   3      821.76      857.20     32.96 o
  -8   6   3      165.63      159.93      6.82 o
  -7   6   3      496.27      481.36      7.85 o
  -6   6   3      393.28      388.69      6.48 o
  -5   6   3       65.15       69.35      4.35 o
  -4   6   3      274.92      277.24      5.24 o
  -3   6   3       34.61       44.15      3.90 o
  -2   6   3     2380.38     2455.02     26.54 o
  -1   6   3      856.08      830.97     15.98 o
   0   6   3      104.05       87.74      3.32 o
   1   6   3     1110.79      999.42     16.84 o
   2   6   3        5.72        2.91      3.66 o
   3   6   3      623.11      594.41     11.63 o
   4   6   3      196.34      187.79      5.03 o
   5   6   3        5.31       12.75      8.87 o
   6   6   3      588.06      613.60     23.64 o
   7   6   3      156.94      202.19     14.86 o
   8   6   3      150.75      171.30     20.36 o
   9   6   3       87.69       80.42     26.60 o
 -11   7   3       19.54       19.04      7.79 o
 -10   7   3      122.75       97.05      7.68 o
  -9   7   3       84.67       83.05      6.55 o
  -8   7   3      803.96      793.12     15.17 o
  -7   7   3      297.72      304.17      6.70 o
  -6   7   3      137.08      160.39      5.57 o
  -5   7   3      204.33      200.34      5.71 o
  -4   7   3       66.59       69.06      4.92 o
  -3   7   3     1281.48     1344.49     17.20 o
  -2   7   3       31.78       26.66      4.81 o
  -1   7   3      186.49      154.36      5.44 o
   0   7   3     1024.26      942.06     13.83 o
   1   7   3        6.53       11.45      3.92 o
   2   7   3      131.45      136.55      4.77 o
   3   7   3      332.73      311.79      9.47 o
   4   7   3     1103.04     1191.91     33.31 o
   5   7   3        0.69        1.74      8.84 o
   6   7   3       32.68       35.31      9.37 o
   7   7   3      235.79      284.03     19.14 o
   8   7   3        2.40       -7.13     14.36 o
 -10   8   3      130.78      119.52     12.45 o
  -9   8   3      342.40      317.08     10.61 o
  -8   8   3       44.30       38.93      6.06 o
  -7   8   3        9.46       16.92      5.25 o
  -6   8   3      291.22      300.86      6.50 o
  -5   8   3        0.76       -1.51      5.29 o
  -4   8   3       52.65       46.27      5.18 o
  -3   8   3      956.65      942.46     10.52 o
  -2   8   3      621.28      711.15     12.83 o
  -1   8   3      116.86      128.32      5.34 o
   0   8   3        3.31        6.43      4.34 o
   1   8   3      860.51      883.60     12.19 o
   2   8   3       13.90       24.99      4.37 o
   3   8   3       57.50       49.91      4.51 o
   4   8   3      399.07      394.62     14.23 o
   5   8   3       49.58       59.28      9.76 o
   6   8   3       37.42       35.83      9.98 o
   7   8   3       17.78       14.17     13.66 o
  -9   9   3      318.72      315.59      9.68 o
  -8   9   3       41.01       45.76      6.81 o
  -7   9   3      146.61      132.20      7.50 o
  -6   9   3        5.69        4.30      5.58 o
  -5   9   3     1212.46     1224.13     23.47 o
  -4   9   3      455.10      440.07      9.63 o
  -3   9   3      256.65      242.00      7.59 o
  -2   9   3      427.70      476.32      8.63 o
  -1   9   3        3.19        2.01      4.70 o
   0   9   3        1.65        2.26      4.50 o
   1   9   3      181.17      174.10      7.65 o
   2   9   3      243.63      236.98      7.01 o
   3   9   3      371.26      341.45     14.30 o
   4   9   3       70.25       82.25     11.44 o
   5   9   3      286.80      298.72     14.82 o
   6   9   3       90.40      102.18     13.71 o
   7   9   3      107.08      125.60     21.87 o
  -8  10   3      154.68      157.48     11.29 o
  -7  10   3       44.15       50.72      7.13 o
  -6  10   3       90.66       81.96      7.13 o
  -5  10   3      359.84      338.81     15.13 o
  -4  10   3      654.96      622.06     13.18 o
  -3  10   3      363.79      397.33      9.05 o
  -2  10   3        3.81        1.45      5.44 o
  -1  10   3      112.26      109.93      5.98 o
   0  10   3       47.99       38.60      5.02 o
   1  10   3       35.07       38.88      5.98 o
   2  10   3       97.05       69.42     14.67 o
   3  10   3       24.08       22.59     11.17 o
   4  10   3      581.85      592.75     17.79 o
   5  10   3        0.88        7.35     12.43 o
   6  10   3       75.45      122.87     17.33 o
  -7  11   3       22.22       20.21     17.23 o
  -6  11   3      198.03      175.12     12.16 o
  -5  11   3       63.46       59.46      7.26 o
  -4  11   3       53.61       50.66      7.25 o
  -3  11   3      134.49      131.32      7.68 o
  -2  11   3      326.12      330.19      8.01 o
  -1  11   3      153.70      150.23      9.51 o
   0  11   3        8.89       -3.98      6.25 o
   1  11   3      118.15       99.59     12.13 o
   2  11   3       18.88       18.29     11.68 o
   3  11   3       22.72       10.08     12.11 o
  -5  12   3      320.94      299.69     13.99 o
  -4  12   3       15.89       26.64     14.39 o
  -3  12   3        3.11       -1.59      7.28 o
  -2  12   3       41.43       43.42      7.36 o
  -1  12   3       37.66       46.06     10.30 o
   0  12   3       89.41       76.67     17.52 o
   1 -13   4      182.65      167.78     18.20 o
   2 -13   4      130.91      132.88      7.92 o
   3 -13   4       71.72       86.74      7.70 o
  -4 -12   4      192.26      198.80     25.77 o
  -3 -12   4       14.37       14.14     21.27 o
  -2 -12   4      262.05      262.66     16.19 o
  -1 -12   4        4.57       13.06     12.99 o
   0 -12   4       53.09       57.97     11.43 o
   1 -12   4      344.47      345.86     12.65 o
   2 -12   4       52.00       65.65      6.10 o
   3 -12   4        0.75       -2.67      5.89 o
   4 -12   4      196.61      218.87      8.52 o
   5 -12   4      157.08      138.87      8.54 o
  -5 -11   4      502.34      573.21     29.30 o
  -4 -11   4       69.36       68.93     14.14 o
  -3 -11   4       45.53       19.27     12.78 o
  -2 -11   4      112.65       97.27     18.07 o
  -1 -11   4       29.05       19.81     11.98 o
   0 -11   4        9.96        6.95      4.88 o
   1 -11   4       29.85       44.26      5.48 o
   2 -11   4     1385.40     1425.36     29.85 o
   3 -11   4      207.98      222.27      7.38 o
   4 -11   4      129.60      111.50      5.93 o
   5 -11   4      388.99      399.80     17.36 o
   6 -11   4      173.21      171.37      9.99 o
   7 -11   4       22.78       31.42      6.82 o
  -6 -10   4       58.93       31.37     19.43 o
  -5 -10   4        3.22       -6.53     12.76 o
  -4 -10   4      636.79      635.79     46.50 o
  -3 -10   4      210.63      190.59     14.02 o
  -2 -10   4      168.39      174.57     21.35 o
  -1 -10   4       39.19       49.02      7.09 o
   0 -10   4       37.06       38.90      4.49 o
   1 -10   4      521.33      498.47     16.42 o
   2 -10   4       24.54       18.65      4.70 o
   3 -10   4      989.15     1015.83     20.74 o
   4 -10   4      302.47      282.65      7.24 o
   5 -10   4        1.51        2.21      5.75 o
   6 -10   4      290.22      302.43      9.17 o
   7 -10   4      144.15      136.38      7.53 o
   8 -10   4      188.63      208.10      8.40 o
  -7  -9   4      270.44      243.79     21.23 o
  -6  -9   4      423.07      442.62     26.18 o
  -5  -9   4      382.55      386.46     12.52 o
  -4  -9   4      797.84      712.97     16.74 o
  -3  -9   4      121.01      102.25     12.18 o
  -2  -9   4      304.53      288.60     13.91 o
  -1  -9   4       50.99       45.72      4.04 o
   0  -9   4     1325.82     1438.21     30.61 o
   1  -9   4      257.78      232.76      5.38 o
   2  -9   4      165.85      255.40      6.46 o
   3  -9   4        7.88       10.86      5.00 o
   4  -9   4       36.91       26.57      8.18 o
   5  -9   4      980.14      979.88     30.64 o
   6  -9   4       25.58       23.56      6.00 o
   7  -9   4       11.56       16.92      6.15 o
   8  -9   4      265.20      268.05      8.22 o
   9  -9   4      204.37      219.81     11.75 o
  10  -9   4        0.68        9.79     15.94 o
  -9  -8   4        7.06       14.30     15.22 o
  -8  -8   4      127.04      125.18     13.08 o
  -7  -8   4      124.23      105.95     11.58 o
  -6  -8   4      415.60      416.38     14.28 o
  -5  -8   4       51.41       35.68      8.52 o
  -4  -8   4       22.84       27.56      8.21 o
  -3  -8   4       27.63       24.40      8.52 o
  -2  -8   4        3.68        2.91      3.28 o
  -1  -8   4     2158.69     2138.24     27.37 o
   0  -8   4      345.38      311.15      7.16 o
   1  -8   4      137.82      167.57      5.79 o
   2  -8   4     1729.84     1733.28     25.87 o
   3  -8   4       67.80       51.82      4.70 o
   4  -8   4      279.87      281.41      7.24 o
   5  -8   4      166.24      153.91      7.61 o
   6  -8   4      982.96     1011.80     16.15 o
   7  -8   4       55.70       39.26      6.02 o
   8  -8   4       12.07        7.81      5.91 o
   9  -8   4      773.24      785.87     24.41 o
  10  -8   4      174.76      150.24     10.18 o
  11  -8   4        0.23       -1.28     14.40 o
  -9  -7   4        2.11       10.14     11.16 o
  -8  -7   4      151.19      139.41     11.95 o
  -7  -7   4      764.44      717.98     34.16 o
  -6  -7   4       61.91       61.82     10.35 o
  -5  -7   4      239.64      226.96      9.55 o
  -4  -7   4       44.86       48.02      8.02 o
  -3  -7   4        4.28        1.76      3.90 o
  -2  -7   4        0.01       -2.38      3.08 o
  -1  -7   4     1562.07     1569.10     19.51 o
   0  -7   4     2087.78     2032.56     15.86 o
   1  -7   4      501.30      470.25      8.21 o
   2  -7   4       71.67       79.47      4.89 o
   3  -7   4     1160.09     1184.79     13.35 o
   4  -7   4      272.80      235.43      8.58 o
   5  -7   4       52.41       36.84      5.50 o
   6  -7   4      385.76      388.26      9.27 o
   7  -7   4       67.92      179.85      6.79 o
   8  -7   4      516.29      536.51      9.51 o
   9  -7   4      304.40      274.17      8.01 o
  10  -7   4      188.65      174.37      7.96 o
  11  -7   4       57.21       59.42      7.35 o
 -10  -6   4      341.17      287.26     21.49 o
  -9  -6   4       60.40       65.47     10.61 o
  -8  -6   4        7.70        3.38      9.82 o
  -7  -6   4      664.77      593.66     30.27 o
  -6  -6   4      374.66      369.20     15.83 o
  -5  -6   4      865.98      755.34     19.62 o
  -4  -6   4       30.62       23.40      7.14 o
  -3  -6   4      674.65      637.90     15.91 o
  -2  -6   4      105.19       97.88      4.22 o
  -1  -6   4      537.81      528.64      5.21 o
   0  -6   4     2322.87     2394.12     14.26 o
   1  -6   4      907.01      933.90      6.45 o
   2  -6   4      616.19      712.20      9.06 o
   3  -6   4      223.93      251.51      7.35 o
   4  -6   4      382.96      366.54     10.78 o
   5  -6   4     2079.99     2071.50     15.04 o
   6  -6   4      812.76      799.36     15.42 o
   7  -6   4       37.97      127.23      6.69 o
   8  -6   4      126.95      189.21      7.76 o
   9  -6   4      252.31      217.04      7.81 o
  10  -6   4       53.48       52.24      6.24 o
  11  -6   4       74.56       75.19      7.17 o
 -11  -5   4       19.80       36.46     18.36 o
 -10  -5   4      117.10      129.12     12.15 o
  -9  -5   4      569.36      485.59     20.41 o
  -8  -5   4       85.08       71.27      8.58 o
  -7  -5   4      100.37       96.78      8.81 o
  -6  -5   4      570.57      611.66     14.30 o
  -5  -5   4       34.45       32.32      6.77 o
  -4  -5   4     1261.60     1278.21     43.33 o
  -3  -5   4      217.86      218.17      5.83 o
  -2  -5   4      528.89      452.68      7.80 o
  -1  -5   4      838.74      802.83      5.36 o
   0  -5   4        9.49       -0.47      2.35 o
   1  -5   4      562.91      513.91      4.79 o
   2  -5   4     1451.57     1496.92     17.78 o
   3  -5   4      433.82      357.34      9.88 o
   4  -5   4        8.42       10.34      4.32 o
   5  -5   4     1391.28     1431.04     12.33 o
   6  -5   4     4906.88     4641.48     24.12 o
   7  -5   4      265.37      278.81      9.77 o
   8  -5   4      120.91      163.11      7.96 o
   9  -5   4       23.53       31.86      6.43 o
  10  -5   4       35.35       24.96      5.95 o
  11  -5   4       23.66       22.78      8.01 o
 -11  -4   4       21.01       33.88     17.65 o
 -10  -4   4       71.24       54.95     10.89 o
  -9  -4   4      142.37      138.16     11.78 o
  -8  -4   4       22.57       17.31      7.83 o
  -7  -4   4      648.38      682.74     24.11 o
  -6  -4   4       84.92       70.14      6.35 o
  -5  -4   4       18.32      123.49      6.99 o
  -4  -4   4     1176.00     1190.95     18.86 o
  -3  -4   4     3059.45     2901.71     55.24 o
  -2  -4   4     1167.22     1138.81     24.13 o
  -1  -4   4     1078.54     1165.60     16.48 o
   0  -4   4      555.61      437.85      6.97 o
   1  -4   4     2046.05     2457.40     17.14 o
   2  -4   4      530.41      586.30      4.94 o
   3  -4   4      589.51      446.85      7.88 o
   4  -4   4      361.64      411.67      5.98 o
   5  -4   4      641.06      518.07      7.97 o
   6  -4   4      108.41       96.25      4.92 o
   7  -4   4      369.89      510.10     10.54 o
   8  -4   4        4.02        2.18      5.35 o
   9  -4   4      134.05      133.44      6.58 o
  10  -4   4      133.95      106.30      6.72 o
  11  -4   4        1.36       -2.44     21.99 o
 -11  -3   4       39.94       52.22     19.03 o
 -10  -3   4      382.09      371.68     14.51 o
  -9  -3   4      413.84      319.53     13.44 o
  -8  -3   4        2.09       -1.57      7.55 o
  -7  -3   4       64.21       54.49      5.98 o
  -6  -3   4     1366.69     1358.57     21.52 o
  -5  -3   4        0.41        2.22      1.69 o
  -4  -3   4       13.55        8.77      1.91 o
  -3  -3   4     2371.95     2314.56     12.48 o
  -2  -3   4     1078.16     1006.89     11.37 o
  -1  -3   4      686.58      746.66     15.16 o
   0  -3   4      302.51      297.32      4.00 o
   1  -3   4      666.67      561.20      9.67 o
   2  -3   4      754.13      700.56      6.76 o
   3  -3   4      134.06      102.74      5.38 o
   4  -3   4     4060.63     3699.40     37.82 o
   5  -3   4     2282.87     2136.53     15.80 o
   6  -3   4      706.29      693.53      7.63 o
   7  -3   4      928.61      983.46     15.36 o
   8  -3   4       58.22       73.60      5.71 o
   9  -3   4      248.37      252.57      7.44 o
  10  -3   4       72.86       71.15     10.26 o
  11  -3   4        6.13       -4.70     21.37 o
 -11  -2   4        1.00        1.59     18.60 o
 -10  -2   4       93.43       92.83     11.82 o
  -9  -2   4      615.02      613.55     15.80 o
  -8  -2   4       72.26       67.44     11.02 o
  -7  -2   4      315.51      336.36     12.89 o
  -6  -2   4      340.02      328.86      6.66 o
  -5  -2   4     1011.20     1000.25     14.46 o
  -4  -2   4      322.88      358.69      4.95 o
  -3  -2   4       50.37       41.73      2.57 o
  -2  -2   4     6167.28     5758.96     26.40 o
  -1  -2   4      109.91       89.26      3.17 o
   0  -2   4     1133.49     1046.45      8.51 o
   1  -2   4     1323.81     1198.87     12.95 o
   2  -2   4     2664.83     2722.26     18.51 o
   3  -2   4      588.22      443.88      4.76 o
   4  -2   4      157.98       96.50      5.25 o
   5  -2   4        7.10        6.17      3.25 o
   6  -2   4      656.63      554.12      6.64 o
   7  -2   4       11.06       92.26      5.81 o
   8  -2   4       73.24       75.31      4.79 o
   9  -2   4      206.27      202.26      6.76 o
  10  -2   4      711.77      738.31     30.51 o
  11  -2   4        6.31       -7.71     22.36 o
 -11  -1   4      264.30      266.18     24.20 o
 -10  -1   4      198.62      194.85     14.98 o
  -9  -1   4       36.79       27.01     10.71 o
  -8  -1   4      319.24      302.03     13.09 o
  -7  -1   4       91.84       77.92      5.41 o
  -6  -1   4       58.69      127.91      8.73 o
  -5  -1   4      407.99      383.84     14.29 o
  -4  -1   4     3206.24     3445.80     25.32 o
  -3  -1   4     4514.64     4605.34     23.82 o
  -2  -1   4     2863.14     2929.28     31.28 o
  -1  -1   4      255.52      336.05      4.65 o
   0  -1   4      371.62      310.34      7.92 o
   1  -1   4      785.11     1010.70     47.37 o
   2  -1   4      182.04      218.92      3.68 o
   3  -1   4     3010.26     2774.01     26.76 o
   4  -1   4     1212.73     1233.72     15.11 o
   5  -1   4      607.42      661.39      7.30 o
   6  -1   4        8.56       18.52      3.42 o
   7  -1   4      799.11      836.28      8.40 o
   8  -1   4       44.66       35.97      4.18 o
   9  -1   4       11.66        3.41      7.16 o
  10  -1   4      379.36      392.13     27.08 o
  11  -1   4      119.10      170.21     26.42 o
 -11   0   4      253.65      204.35     22.84 o
 -10   0   4      260.75      258.94     22.08 o
  -9   0   4      539.01      617.34     16.43 o
  -8   0   4      106.19      120.93     17.94 o
  -7   0   4       30.02       25.32      3.21 o
  -6   0   4     1121.47     1079.31     12.59 o
  -5   0   4      314.04      435.27     31.42 o
  -4   0   4      744.77      718.73     12.90 o
  -3   0   4      233.36      219.91      4.03 o
  -2   0   4       61.31      181.18     54.65 o
  -1   0   4     2243.26     2436.19     49.42 o
   0   0   4     2053.36     2031.49     16.40 o
   1   0   4     5107.37     4998.77     42.52 o
   2   0   4     3728.43     3465.69     26.97 o
   3   0   4       20.80       27.84      2.90 o
   4   0   4     1645.16     1528.89     11.96 o
   5   0   4      343.48      299.04     10.62 o
   6   0   4       14.04       12.66      3.88 o
   7   0   4      782.11      844.92     17.69 o
   8   0   4      114.03      112.09      4.91 o
   9   0   4       17.70       36.27     20.29 o
  10   0   4        3.01        0.56     22.38 o
  11   0   4      260.31      290.88     30.11 o
 -11   1   4        1.21       -0.87     18.89 o
 -10   1   4        8.46       16.44     17.60 o
  -9   1   4      228.99      234.30     20.29 o
  -8   1   4       10.34       11.71      3.99 o
  -7   1   4       71.71       68.62      4.71 o
  -6   1   4      642.32      643.13      8.75 o
  -5   1   4     2419.14     2348.63     54.21 o
  -4   1   4        0.92        1.31      2.06 o
  -3   1   4      418.92      478.97      7.69 o
  -2   1   4       42.31      103.76      3.43 o
  -1   1   4       78.27      105.66      2.59 o
   0   1   4     1002.21      939.19      9.98 o
   1   1   4     3447.28     3336.25     25.20 o
   2   1   4     2076.74     2141.15     14.47 o
   3   1   4      258.31      233.99      7.83 o
   4   1   4      220.77      250.46      6.40 o
   5   1   4      232.65      219.47      5.05 o
   6   1   4       14.14       14.54      3.65 o
   7   1   4       94.43       92.65      4.15 o
   8   1   4      141.25      134.47     21.61 o
   9   1   4       11.77       12.26     21.52 o
  10   1   4      304.06      327.97     29.24 o
  11   1   4        0.54        1.32     25.48 o
 -11   2   4      106.83       82.21     20.34 o
 -10   2   4       24.91       20.98     17.67 o
  -9   2   4      397.63      453.02     23.84 o
  -8   2   4     1910.76     2226.92     15.22 o
  -7   2   4     3696.55     3792.53     78.09 o
  -6   2   4      252.35      486.10     18.36 o
  -5   2   4     1110.07     1146.53     15.98 o
  -4   2   4      614.49      625.34      6.98 o
  -3   2   4      157.49      116.11      4.70 o
  -2   2   4     1932.65     2079.68     22.55 o
  -1   2   4      125.79      111.49      6.83 o
   0   2   4     3207.97     3064.57     16.74 o
   1   2   4      654.38      757.32      7.31 o
   2   2   4      716.45      820.72      7.94 o
   3   2   4     3368.30     3370.06     31.30 o
   4   2   4     2499.69     2519.46     22.66 o
   5   2   4      161.68      190.37      4.57 o
   6   2   4        2.98       21.91      6.74 o
   7   2   4      666.98      668.78      8.39 o
   8   2   4      151.29      177.11     23.86 o
   9   2   4       62.27       83.67     24.43 o
  10   2   4       31.32       37.79     25.25 o
  11   2   4        2.64        1.02     27.56 o
 -11   3   4      141.19      127.52     21.13 o
 -10   3   4       27.98       21.33     17.97 o
  -9   3   4        9.27       21.56      5.13 o
  -8   3   4      677.66      793.00     14.99 o
  -7   3   4     1614.92     1782.05     26.61 o
  -6   3   4      753.20      761.52     14.18 o
  -5   3   4       29.22       37.52      3.14 o
  -4   3   4      155.53      128.73      3.41 o
  -3   3   4      102.85      100.74      5.81 o
  -2   3   4     1946.46     1883.32      9.57 o
  -1   3   4      102.96      104.35      4.34 o
   0   3   4       41.36      502.79     67.33 o
   1   3   4     1928.02     1830.25     17.04 o
   2   3   4      106.71      105.82      3.65 o
   3   3   4      983.81      943.83     11.62 o
   4   3   4     1457.78     1481.74     31.49 o
   5   3   4       35.48       40.71      4.72 o
   6   3   4        0.54        4.96      3.92 o
   7   3   4       53.75       86.97     21.55 o
   8   3   4     1046.77     1164.74     37.03 o
   9   3   4      150.66      152.57     27.29 o
  10   3   4        5.02       -2.94     26.29 o
 -11   4   4      164.98      121.46     20.62 o
 -10   4   4       13.22       24.16     17.38 o
  -9   4   4      247.81      229.44      8.55 o
  -8   4   4      203.17      259.80      7.21 o
  -7   4   4       19.69       29.21      5.41 o
  -6   4   4      122.03      232.68     11.50 o
  -5   4   4      857.30      886.86     10.24 o
  -4   4   4       15.87       17.96      3.17 o
  -3   4   4      251.21      260.01      4.58 o
  -2   4   4     3836.29     3780.44     13.56 o
  -1   4   4      851.85      837.19      9.73 o
   0   4   4      659.64      730.60      6.60 o
   1   4   4      691.36      756.61      8.62 o
   2   4   4      214.49      182.35      4.86 o
   3   4   4      692.93      708.30      8.83 o
   4   4   4      444.27      459.09      6.47 o
   5   4   4      607.41      695.71     12.75 o
   6   4   4       54.44       78.18     11.83 o
   7   4   4       51.21       29.82     21.90 o
   8   4   4      168.13      161.88     26.41 o
   9   4   4       62.53       89.94     26.74 o
  10   4   4       12.90       20.53     26.84 o
 -11   5   4      628.74      561.13     27.34 o
 -10   5   4       13.33        8.74      6.88 o
  -9   5   4        7.15        8.57      5.93 o
  -8   5   4     1220.35     1283.87     36.49 o
  -7   5   4      470.86      486.70     11.68 o
  -6   5   4        0.05       -0.20      4.51 o
  -5   5   4      112.50       98.97      4.45 o
  -4   5   4      389.50      423.27      8.91 o
  -3   5   4      273.83      256.55      7.95 o
  -2   5   4      141.10      149.01      3.98 o
  -1   5   4     4770.51     4494.37     41.83 o
   0   5   4      976.52     1195.03     10.95 o
   1   5   4      575.23      520.42      7.42 o
   2   5   4      422.03      422.80      8.22 o
   3   5   4       28.18       30.45      4.34 o
   4   5   4      818.93      840.07      8.80 o
   5   5   4      194.89      224.67      5.87 o
   6   5   4      171.60      246.30     15.06 o
   7   5   4      225.88      246.11     25.91 o
   8   5   4       45.63       60.32     24.43 o
   9   5   4      132.87      185.95     30.05 o
 -11   6   4      196.75      175.34     20.81 o
 -10   6   4      355.55      362.00     13.48 o
  -9   6   4       41.70       32.37      6.75 o
  -8   6   4        5.62        7.65      6.18 o
  -7   6   4      739.36      751.00     10.30 o
  -6   6   4        7.49       47.61      5.37 o
  -5   6   4       37.93       36.75      4.43 o
  -4   6   4      120.33      119.06      4.70 o
  -3   6   4       11.37       17.88      3.91 o
  -2   6   4     2365.25     2247.65     11.94 o
  -1   6   4       54.96       59.61      3.62 o
   0   6   4     1255.76     1234.12     12.83 o
   1   6   4      132.65      132.84      4.99 o
   2   6   4      385.89      366.28      7.32 o
   3   6   4      614.28      629.87     12.19 o
   4   6   4      294.44      290.42      6.92 o
   5   6   4      777.53      988.29     96.12 o
   6   6   4       15.61       75.91     14.76 o
   7   6   4        4.50       -3.36     22.55 o
   8   6   4      287.72      352.25     55.28 o
 -10   7   4      104.26       95.57      7.95 o
  -9   7   4      274.91      253.58      8.78 o
  -8   7   4      666.96      669.26     11.99 o
  -7   7   4       11.84       10.69      6.00 o
  -6   7   4      111.16      115.56      6.21 o
  -5   7   4      412.34      390.05      6.82 o
  -4   7   4        2.92        8.71      4.92 o
  -3   7   4     1404.14     1419.47     14.13 o
  -2   7   4      304.92      276.13      6.82 o
  -1   7   4      547.81      580.02     12.37 o
   0   7   4      107.59       90.79      4.87 o
   1   7   4       54.71       77.60      4.72 o
   2   7   4      959.70      968.23     21.73 o
   3   7   4        1.28        0.24      4.62 o
   4   7   4       16.57       24.70      9.44 o
   5   7   4      158.19      156.70     11.06 o
   6   7   4       27.70       76.03     10.99 o
   7   7   4       49.89       36.56     14.66 o
   8   7   4        8.20       25.14     16.67 o
 -10   8   4        1.24       -2.52      8.61 o
  -9   8   4       35.52       18.28      7.93 o
  -8   8   4      215.61      194.51      9.38 o
  -7   8   4      324.09      365.96     14.55 o
  -6   8   4      133.61      111.95      7.71 o
  -5   8   4        7.69        2.30      5.63 o
  -4   8   4      727.97      769.81     14.83 o
  -3   8   4       58.50       57.03      5.88 o
  -2   8   4        1.58       -1.44      5.26 o
  -1   8   4        5.34        1.37      4.83 o
   0   8   4       58.64       84.84      5.99 o
   1   8   4      157.41      134.50      5.40 o
   2   8   4       33.93       34.53      4.75 o
   3   8   4     1385.80     1432.77     35.77 o
   4   8   4       65.59       71.59     12.19 o
   5   8   4        7.61       47.65     12.55 o
   6   8   4      223.51      222.64     12.95 o
   7   8   4       10.14        9.40     20.38 o
   8   8   4        6.04       -4.85     21.92 o
  -8   9   4       17.40       11.63      7.48 o
  -7   9   4       45.58       44.02      7.55 o
  -6   9   4       40.66       36.91      7.53 o
  -5   9   4       47.13       39.18      6.20 o
  -4   9   4      227.37      231.90      7.91 o
  -3   9   4      643.30      682.66     20.16 o
  -2   9   4      166.70      161.72      6.84 o
  -1   9   4       21.58       18.08      5.06 o
   0   9   4      597.50      613.22     19.34 o
   1   9   4        2.25       -1.12      4.71 o
   2   9   4      302.81      299.29      8.01 o
   3   9   4       34.98       41.18     11.66 o
   4   9   4      113.20      126.47     13.23 o
   5   9   4       69.35       59.04     12.97 o
   6   9   4        0.05       16.52     12.94 o
  -7  10   4        4.28       -2.60      7.45 o
  -6  10   4      184.79      143.30      9.04 o
  -5  10   4      283.78      266.36      8.84 o
  -4  10   4      323.63      316.59      8.42 o
  -3  10   4      197.58      239.75      8.36 o
  -2  10   4       91.59       92.40      6.24 o
  -1  10   4      203.53      197.19      6.82 o
   0  10   4       16.99       17.31      5.38 o
   1  10   4      295.61      307.69     10.36 o
   2  10   4       77.49       64.71     11.93 o
   3  10   4       20.93       16.28     12.38 o
   4  10   4        0.71        1.51     12.92 o
   5  10   4       27.08       19.75     16.16 o
  -6  11   4       60.19       66.43     16.64 o
  -5  11   4       65.65       44.20     12.75 o
  -4  11   4      211.41      214.86      8.61 o
  -3  11   4       55.02       52.89      7.40 o
  -2  11   4       15.03        6.04      6.10 o
  -1  11   4      118.66      117.20      8.70 o
   0  11   4      276.30      283.77     10.12 o
   1  11   4        7.05       -3.31     18.31 o
   2  11   4       20.97       18.91     16.74 o
   3  11   4      164.83      176.92     19.28 o
  -4  12   4       36.71       20.01     15.60 o
  -3  12   4      191.32      226.56     38.67 o
  -2  12   4        1.95        8.02     15.90 o
  -1  12   4        0.65        0.17      7.59 o
   0  12   4      215.09      182.86     18.24 o
   1 -13   5       64.40       56.24     16.99 o
   2 -13   5      253.15      288.58     14.45 o
   3 -13   5      214.64      213.74      8.48 o
  -4 -12   5       61.38       85.22     23.05 o
  -3 -12   5        8.56       11.04     21.97 o
  -2 -12   5       13.02       16.26     13.63 o
  -1 -12   5       33.80       40.57     11.26 o
   0 -12   5      747.83      757.03     29.68 o
   1 -12   5        0.36        6.65      5.57 o
   2 -12   5       22.45       35.75      5.48 o
   3 -12   5      469.90      515.75     12.20 o
   4 -12   5       15.47       15.98      6.05 o
   5 -12   5       63.89       58.20      7.61 o
  -4 -11   5       55.52       74.81     14.43 o
  -3 -11   5      530.40      530.08     39.11 o
  -2 -11   5       37.35       35.96     13.02 o
  -1 -11   5        5.62       -1.59     11.95 o
   0 -11   5       80.50       78.99      7.32 o
   1 -11   5      160.23      169.03      5.80 o
   2 -11   5       50.28       77.66      5.62 o
   3 -11   5        5.49        7.25      5.34 o
   4 -11   5      524.27      485.37     12.03 o
   5 -11   5       81.68       92.26      7.00 o
   6 -11   5       80.51       85.56      7.34 o
   7 -11   5      139.67      149.08      7.95 o
  -6 -10   5      134.63      127.28     19.83 o
  -5 -10   5       96.25      111.61     18.12 o
  -4 -10   5       76.11       80.92     13.75 o
  -3 -10   5      109.90      104.82     23.29 o
  -2 -10   5      735.53      708.16     19.19 o
  -1 -10   5        1.70       10.82     11.54 o
   0 -10   5       15.56       11.48      4.48 o
   1 -10   5      103.99      116.58      5.19 o
   2 -10   5      109.78      134.99      5.92 o
   3 -10   5      643.11      621.14     22.70 o
   4 -10   5      241.29      199.92      7.49 o
   5 -10   5      271.96      278.48      8.54 o
   6 -10   5      305.57      323.12      8.58 o
   7 -10   5       10.85       12.40      6.70 o
   8 -10   5      107.75      127.73      7.81 o
  -7  -9   5       19.98       12.71     11.36 o
  -6  -9   5        9.38       11.44     10.64 o
  -5  -9   5      230.84      232.42     11.02 o
  -4  -9   5      269.44      243.73     15.42 o
  -3  -9   5      688.35      625.21     13.62 o
  -2  -9   5       16.22       13.02      8.60 o
  -1  -9   5        7.34        3.59      3.88 o
   0  -9   5     1122.09     1139.94     10.79 o
   1  -9   5        7.96        9.74      4.34 o
   2  -9   5      163.46      236.18      6.78 o
   3  -9   5       50.33       39.26      5.39 o
   4  -9   5      406.17      442.13     20.67 o
   5  -9   5      114.83      126.66      7.24 o
   6  -9   5      209.57      181.14      7.23 o
   7  -9   5      437.31      481.73     15.77 o
   8  -9   5       32.61       24.93      6.71 o
   9  -9   5       11.52       18.18      7.06 o
  -9  -8   5      134.10      125.74     19.93 o
  -8  -8   5       25.10       26.00     17.63 o
  -7  -8   5       85.30       99.77     11.92 o
  -6  -8   5      304.75      260.17     13.41 o
  -5  -8   5      214.04      198.96     10.20 o
  -4  -8   5      495.46      508.51     19.23 o
  -3  -8   5      917.35      828.35     14.86 o
  -2  -8   5       81.89       79.50      4.19 o
  -1  -8   5       30.20       30.12      3.78 o
   0  -8   5      848.64      795.17     10.32 o
   1  -8   5     2180.86     2351.84     13.71 o
   2  -8   5      109.18      148.72      6.15 o
   3  -8   5        5.46       -3.15      5.14 o
   4  -8   5      126.63      120.50      7.81 o
   5  -8   5       54.74       55.03      6.27 o
   6  -8   5       22.15       14.82      6.34 o
   7  -8   5      433.48      387.69      9.30 o
   8  -8   5      339.04      376.83     11.15 o
   9  -8   5       78.22       81.47      9.66 o
  10  -8   5       13.65       14.10      7.21 o
  -9  -7   5      201.91      184.67     18.20 o
  -8  -7   5       90.41       67.36     11.41 o
  -7  -7   5        4.20        1.16      9.91 o
  -6  -7   5      215.47      174.29     11.92 o
  -5  -7   5        3.35        3.66      8.08 o
  -4  -7   5      543.12      480.73     11.86 o
  -3  -7   5      284.15      256.87      9.66 o
  -2  -7   5      901.86      929.75     17.78 o
  -1  -7   5      394.25      402.48      8.81 o
   0  -7   5      109.40      147.94      4.31 o
   1  -7   5     1228.92     1362.74     15.97 o
   2  -7   5     1274.93     1394.27     16.53 o
   3  -7   5      384.28      374.67     10.94 o
   4  -7   5      216.06      202.63     10.22 o
   5  -7   5      253.66      254.11      7.24 o
   6  -7   5      223.62      226.76      8.50 o
   7  -7   5        0.16       16.45      6.91 o
   8  -7   5      211.31      236.14     10.36 o
   9  -7   5      415.09      410.53     11.74 o
  10  -7   5      262.70      234.80      8.77 o
  11  -7   5       48.45       48.19      7.71 o
 -10  -6   5        0.66        1.25     16.37 o
  -9  -6   5       29.23       48.80     15.86 o
  -8  -6   5      551.26      498.96     15.70 o
  -7  -6   5      154.28      182.02     40.72 o
  -6  -6   5      453.82      384.73     13.56 o
  -5  -6   5      233.16      300.92     17.09 o
  -4  -6   5       86.54       80.15      8.13 o
  -3  -6   5      957.71      993.65     24.94 o
  -2  -6   5      138.62      146.98      6.80 o
  -1  -6   5      600.17      570.41      5.48 o
   0  -6   5      279.66      282.73      4.27 o
   1  -6   5      116.73      164.27      4.70 o
   2  -6   5     1440.67     1450.68     16.29 o
   3  -6   5      296.32      296.06      6.36 o
   4  -6   5     1766.47     1683.49     11.89 o
   5  -6   5       55.73       58.12      6.14 o
   6  -6   5        2.93       -1.57      5.88 o
   7  -6   5      167.02      192.18      9.19 o
   8  -6   5      226.12      241.58     10.38 o
   9  -6   5       38.17       26.32      7.13 o
  10  -6   5      160.77      170.46      7.83 o
  11  -6   5       39.12       58.59      9.67 o
 -10  -5   5      137.30      129.72     13.29 o
  -9  -5   5      102.97       79.76     11.53 o
  -8  -5   5      534.76      471.44     12.09 o
  -7  -5   5      394.17      357.88     13.18 o
  -6  -5   5      128.59      117.13     20.12 o
  -5  -5   5       77.26      107.21     10.03 o
  -4  -5   5     1657.12     1628.90     29.04 o
  -3  -5   5     1439.25     1500.10     20.35 o
  -2  -5   5      743.99      703.22     11.39 o
  -1  -5   5     1489.74     1531.56      9.89 o
   0  -5   5      149.48      122.04      3.32 o
   1  -5   5     2073.85     2276.95     19.52 o
   2  -5   5        3.22        3.72      2.87 o
   3  -5   5       34.55       46.61      3.27 o
   4  -5   5      604.01      591.61     11.23 o
   5  -5   5      734.55      703.97      8.64 o
   6  -5   5       27.86       30.76      5.66 o
   7  -5   5      954.36      944.97     11.97 o
   8  -5   5      861.47      831.77     20.60 o
   9  -5   5       10.89       11.46      6.39 o
  10  -5   5       76.09       51.35      7.34 o
  11  -5   5      133.66      126.82     11.04 o
 -10  -4   5       36.09       24.19     11.41 o
  -9  -4   5       88.41       85.87     14.78 o
  -8  -4   5      235.20      246.15     10.18 o
  -7  -4   5      201.71      210.80      9.70 o
  -6  -4   5        4.81        5.39      7.65 o
  -5  -4   5     1302.22     1280.31     53.92 o
  -4  -4   5       19.91       20.02      2.33 o
  -3  -4   5       33.91       46.10      2.32 o
  -2  -4   5      707.97      685.86      7.58 o
  -1  -4   5     1399.85     1343.95     10.04 o
   0  -4   5      865.37      863.49      8.43 o
   1  -4   5       84.40      130.87      4.39 o
   2  -4   5     1004.84      765.41      9.77 o
   3  -4   5       46.06       56.97      3.10 o
   4  -4   5        0.85        2.94      2.87 o
   5  -4   5     4005.67     3790.85     62.75 o
   6  -4   5      433.41      422.74      7.31 o
   7  -4   5       11.53       51.93      5.23 o
   8  -4   5      602.20      589.20      9.93 o
   9  -4   5      104.85      107.52      6.77 o
  10  -4   5        2.59        5.58      6.10 o
  11  -4   5        3.86       -5.37     23.04 o
 -11  -3   5      237.03      192.69     22.50 o
 -10  -3   5        5.62        5.26     11.67 o
  -9  -3   5       16.76        5.96     10.92 o
  -8  -3   5      151.18      168.71     12.18 o
  -7  -3   5      114.89      125.41      8.61 o
  -6  -3   5       16.35       11.84      7.23 o
  -5  -3   5     1202.42     1192.02      7.58 o
  -4  -3   5     2288.69     2154.21     13.27 o
  -3  -3   5        7.23        9.80      2.35 o
  -2  -3   5       10.00       31.26      6.34 o
  -1  -3   5     5087.92     4907.07     57.01 o
   0  -3   5      619.72      622.73      8.49 o
   1  -3   5       75.74       62.64      2.70 o
   2  -3   5       52.68       17.99      3.04 o
   3  -3   5      362.98      387.24      6.14 o
   4  -3   5      118.21       82.46      3.13 o
   5  -3   5       65.58       37.58      4.05 o
   6  -3   5      568.73      607.57      7.67 o
   7  -3   5      112.26      179.41     44.05 o
   8  -3   5      428.63      420.73      8.47 o
   9  -3   5      165.13      155.19      7.03 o
  10  -3   5       91.49       79.94      9.75 o
  11  -3   5       79.15       35.96     23.46 o
 -11  -2   5      191.26      208.81     22.74 o
 -10  -2   5      405.98      344.25     15.14 o
  -9  -2   5       63.97       45.32     11.91 o
  -8  -2   5        3.44        4.84     10.62 o
  -7  -2   5      611.59      570.43     11.15 o
  -6  -2   5       26.68       45.68      5.79 o
  -5  -2   5      129.66      178.14      5.67 o
  -4  -2   5     2365.00     2380.23     16.39 o
  -3  -2   5      565.23      485.07      6.93 o
  -2  -2   5        6.75        3.80      2.42 o
  -1  -2   5      428.89      429.41      9.20 o
   0  -2   5     2452.21     2186.32     19.21 o
   1  -2   5     1612.58     1616.53      9.01 o
   2  -2   5     1852.61     1747.18      8.14 o
   3  -2   5     1412.45     1345.24     18.08 o
   4  -2   5     1149.79     1095.04     18.93 o
   5  -2   5      462.26      442.39      6.17 o
   6  -2   5       98.01       98.81      4.88 o
   7  -2   5      193.71      365.79     66.05 o
   8  -2   5      848.86      813.15     21.14 o
   9  -2   5       11.87       10.89      4.62 o
  10  -2   5       10.12      -13.13     21.92 o
  11  -2   5      107.76      109.67     25.69 o
 -11  -1   5        5.03        6.17     19.99 o
 -10  -1   5      395.34      389.81     16.00 o
  -9  -1   5       58.07       46.91     11.71 o
  -8  -1   5      187.61      206.57     13.18 o
  -7  -1   5      139.74      134.04     10.47 o
  -6  -1   5       19.93       37.32      5.96 o
  -5  -1   5      451.63      470.44      9.99 o
  -4  -1   5     1010.60      963.32     11.94 o
  -3  -1   5      881.21      786.02      6.66 o
  -2  -1   5     1655.19     1839.27     30.76 o
  -1  -1   5     4614.49     4440.73     24.96 o
   0  -1   5      510.80      439.93      4.50 o
   1  -1   5     1213.51     1285.49     10.33 o
   2  -1   5     1132.33      940.36      7.81 o
   3  -1   5        3.06        1.13      2.94 o
   4  -1   5      720.93      799.66      8.24 o
   5  -1   5      667.81      511.07     25.72 o
   6  -1   5      216.96      246.63      5.77 o
   7  -1   5        3.67        9.76      4.47 o
   8  -1   5        9.85       10.43      4.43 o
   9  -1   5      721.78      679.47     32.67 o
  10  -1   5       29.72        3.93     22.47 o
  11  -1   5        1.55       -7.91     24.88 o
 -11   0   5      441.09      458.88     27.52 o
 -10   0   5       11.43       10.44     11.97 o
  -9   0   5      265.80      220.34     20.67 o
  -8   0   5      356.05      284.72     12.16 o
  -7   0   5      216.22      254.52      9.22 o
  -6   0   5     1087.19     1257.20     41.72 o
  -5   0   5      645.10      710.15     14.82 o
  -4   0   5     1031.19      900.06      9.71 o
  -3   0   5       33.18       47.69      3.39 o
  -2   0   5      742.53      841.45      9.18 o
  -1   0   5     2994.80     2896.56     12.28 o
   0   0   5     1020.54     1041.43     12.74 o
   1   0   5        3.69      196.51     13.33 o
   2   0   5       38.30       18.00      3.03 o
   3   0   5      127.01      111.27      3.84 o
   4   0   5       95.25       88.75      3.98 o
   5   0   5        0.67        3.30      3.85 o
   6   0   5      877.93      980.64      9.84 o
   7   0   5       42.38       41.24      4.25 o
   8   0   5       30.13       29.35      4.36 o
   9   0   5      282.96      313.51     25.65 o
  10   0   5      197.02      207.40     27.04 o
  11   0   5      155.43      141.51     28.36 o
 -11   1   5        1.32       -6.34     20.87 o
 -10   1   5      465.20      504.01     26.53 o
  -9   1   5       46.23       22.91     18.17 o
  -8   1   5        1.81        1.66      4.77 o
  -7   1   5      465.89      512.49     16.22 o
  -6   1   5      204.37      289.59     18.38 o
  -5   1   5      422.12      466.89      9.62 o
  -4   1   5      641.06      693.02      8.09 o
  -3   1   5      342.35      277.13      4.87 o
  -2   1   5      155.63      165.28      8.27 o
   0   1   5     3601.88     3684.95     62.93 o
   1   1   5     2075.34     2089.73     14.75 o
   2   1   5        0.54        3.95      3.04 o
   3   1   5      885.54      837.07     11.73 o
   4   1   5     1233.08     1173.55      9.95 o
   5   1   5     1346.81     1304.93     13.36 o
   6   1   5        1.24       -0.85      4.19 o
   7   1   5      398.96      382.87      8.07 o
   8   1   5       29.80       46.51     20.93 o
   9   1   5       62.83      120.90     25.68 o
  10   1   5      158.33      190.54     27.98 o
 -11   2   5        0.85       -2.03     20.33 o
 -10   2   5       72.91       78.37     20.30 o
  -9   2   5       19.13       18.43     10.38 o
  -8   2   5       60.77       54.65      5.12 o
  -7   2   5        7.69        5.47      5.12 o
  -6   2   5     2605.70     2865.75     16.51 o
  -5   2   5     1351.76     1464.39     10.94 o
  -4   2   5      467.85      491.78      7.54 o
  -3   2   5      691.56      616.85      9.27 o
  -2   2   5        3.98        6.83      3.46 o
  -1   2   5     1095.69      900.64     22.47 o
   0   2   5       10.42      100.66      5.21 o
   1   2   5       30.03       78.66      9.03 o
   2   2   5      556.71      520.57      5.65 o
   3   2   5        5.94        1.38      3.69 o
   4   2   5      222.36      248.20      5.44 o
   5   2   5      401.47      345.50      7.61 o
   6   2   5      700.99      697.48      9.11 o
   7   2   5       52.13       74.82      5.35 o
   8   2   5        4.69       -4.45     22.36 o
   9   2   5      254.94      287.42     28.07 o
  10   2   5       73.37       64.31     27.78 o
 -11   3   5       58.98       74.34     20.80 o
 -10   3   5        0.12        6.10     18.24 o
  -9   3   5      114.69      166.90      6.59 o
  -8   3   5        3.62        4.41      5.12 o
  -7   3   5     1582.97     1717.06     23.66 o
  -6   3   5      384.30      415.61      7.40 o
  -5   3   5     2830.54     3032.96     30.54 o
  -4   3   5     1655.04     1672.48     15.20 o
  -3   3   5       29.16       29.23      3.66 o
  -2   3   5      363.63      417.04      7.15 o
  -1   3   5     1298.94     1326.56     10.20 o
   0   3   5      138.61      288.74      8.69 o
   1   3   5       12.20       26.75      4.92 o
   2   3   5       37.84       54.29      3.61 o
   3   3   5     3023.25     3190.71     35.72 o
   4   3   5      215.14      186.07      5.47 o
   5   3   5      187.60      186.82      5.49 o
   6   3   5     1270.90     1276.89     12.60 o
   7   3   5      144.52      224.41     25.33 o
   8   3   5       39.98       34.22     23.60 o
   9   3   5       23.33       33.97     25.41 o
  10   3   5      162.57      169.39     30.08 o
 -11   4   5        8.91       -1.52     19.39 o
 -10   4   5      235.77      259.34     19.96 o
  -9   4   5        4.50        6.69      5.73 o
  -8   4   5      476.98      493.67     12.10 o
  -7   4   5        3.05       18.71      5.56 o
  -6   4   5        3.70       40.24      6.63 o
  -5   4   5       27.50       26.41      4.34 o
  -4   4   5      350.87      352.16      5.53 o
  -3   4   5     3249.42     3128.45     23.99 o
  -2   4   5        5.10        7.12      3.47 o
  -1   4   5       44.64       33.01      4.07 o
   0   4   5     1740.37     1760.93     15.68 o
   1   4   5      218.75      211.07      6.79 o
   2   4   5       15.26       17.34      4.29 o
   3   4   5      454.06      455.89      9.37 o
   4   4   5      354.26      368.13     11.63 o
   5   4   5      159.80      164.55      5.67 o
   6   4   5       69.12       48.93      7.08 o
   7   4   5      597.73      708.69     31.74 o
   8   4   5      127.43      119.82     26.34 o
   9   4   5      110.57      114.97     28.81 o
 -11   5   5        0.78       -8.88     18.50 o
 -10   5   5       30.76       33.02      7.74 o
  -9   5   5      871.89      951.34     15.29 o
  -8   5   5        4.52        9.22      5.87 o
  -7   5   5        5.63        1.15      5.71 o
  -6   5   5      241.82      240.56      6.99 o
  -5   5   5        6.30       10.50      4.39 o
  -4   5   5      239.65      244.98      5.91 o
  -3   5   5      265.79      253.34      5.26 o
  -2   5   5     1203.65     1160.77     13.11 o
  -1   5   5       79.74       91.05      4.30 o
   0   5   5       52.65       46.10      3.72 o
   1   5   5      598.92      583.70     13.26 o
   2   5   5       31.93       32.61      4.78 o
   3   5   5      126.70      130.74      5.70 o
   4   5   5       98.59      122.42      5.69 o
   5   5   5      112.83      110.00      5.70 o
   6   5   5      466.95      592.31     75.33 o
   7   5   5        1.35        5.39     22.67 o
   8   5   5       83.33       73.22     26.31 o
   9   5   5       40.87       57.90     28.06 o
 -10   6   5       59.18       48.91      7.40 o
  -9   6   5      275.02      318.95      9.15 o
  -8   6   5      332.36      342.81     13.02 o
  -7   6   5      320.96      347.12      8.59 o
  -6   6   5        8.73       13.77      5.56 o
  -5   6   5     1269.00     1337.10     11.88 o
  -4   6   5        2.37        1.07      4.10 o
  -3   6   5      183.34      182.11      7.02 o
  -2   6   5      186.22      168.13      4.99 o
  -1   6   5     1228.94     1299.98     11.90 o
   0   6   5     1979.88     1923.16     17.97 o
   1   6   5      201.07      198.18      7.29 o
   2   6   5      394.88      392.04      9.04 o
   3   6   5      473.81      528.11      8.48 o
   4   6   5      223.67      233.42      8.77 o
   5   6   5      102.11      102.00     13.77 o
   6   6   5       60.80       41.48     13.29 o
   7   6   5      212.34      248.25     28.89 o
   8   6   5        0.56       44.49     27.09 o
 -10   7   5       13.51       17.90      8.08 o
  -9   7   5       25.41       49.64     10.28 o
  -8   7   5      410.02      411.13      9.49 o
  -7   7   5      179.75      198.26      8.72 o
  -6   7   5      435.30      436.41     10.29 o
  -5   7   5       18.05       16.41      5.75 o
  -4   7   5      341.30      339.06     13.68 o
  -3   7   5       86.63       73.62      5.80 o
  -2   7   5        0.66       -4.83      5.21 o
  -1   7   5       19.98       19.79      4.97 o
   0   7   5       37.37       34.55      6.34 o
   1   7   5      507.29      485.25      9.76 o
   2   7   5      262.66      248.53      7.14 o
   3   7   5      161.32      181.65      6.79 o
   4   7   5      947.00      904.38     16.83 o
   5   7   5        0.37       -5.11     13.09 o
   6   7   5        9.93       35.47     11.27 o
   7   7   5      111.64      130.87     17.99 o
   8   7   5       96.33      190.91     27.91 o
  -9   8   5      100.64       86.37     10.32 o
  -8   8   5       29.34       14.81      7.80 o
  -7   8   5       14.34       23.83      7.30 o
  -6   8   5      460.98      458.95     11.05 o
  -5   8   5      378.21      374.32      8.85 o
  -4   8   5        7.11       13.40      6.25 o
  -3   8   5      315.85      289.70      7.86 o
  -2   8   5      923.06      900.79     10.88 o
  -1   8   5       44.31       37.25      5.32 o
   0   8   5       54.73       72.07      5.32 o
   1   8   5       18.70       14.33      4.88 o
   2   8   5      162.14      165.66      6.04 o
   3   8   5       11.54       14.91      5.76 o
   4   8   5      134.43      137.50     13.22 o
   5   8   5       89.75      183.50     22.64 o
   6   8   5        1.89        6.94     11.54 o
   7   8   5        3.82       16.99     21.38 o
  -7   9   5        0.76       -3.98      7.54 o
  -6   9   5       17.70        8.91      7.21 o
  -5   9   5      415.78      426.66      9.69 o
  -4   9   5       70.29       79.41      6.73 o
  -3   9   5      139.25      134.29      7.18 o
  -2   9   5       26.67       20.28      5.68 o
  -1   9   5      272.09      290.23      7.33 o
   0   9   5       64.37       55.30      5.59 o
   1   9   5        8.61       12.80      5.01 o
   2   9   5      143.33      145.85      6.24 o
   3   9   5      104.68       91.92     13.02 o
   4   9   5      193.39      220.72     15.70 o
   5   9   5      121.42      125.92     14.59 o
  -6  10   5       25.71       20.20      9.63 o
  -5  10   5       45.00       33.99      7.46 o
  -4  10   5       68.06       59.13      7.13 o
  -3  10   5      253.93      261.01      8.72 o
  -2  10   5      196.46      183.25      7.22 o
  -1  10   5       55.92       60.04      6.22 o
   0  10   5       78.53       66.77      6.19 o
   1  10   5       81.15       95.06      6.37 o
   2  10   5      205.73      164.74     14.40 o
   3  10   5       24.46       17.78     17.40 o
  -4  11   5       16.36       16.26     12.27 o
  -3  11   5       41.61       44.22      6.92 o
  -2  11   5      567.33      568.07     10.25 o
  -1  11   5       46.02       49.51      7.58 o
   0  11   5        2.01        2.67      8.08 o
   1  11   5       86.43       60.02     17.12 o
   2 -13   6        2.24       10.90     11.99 o
   3 -13   6       49.39       28.73     16.78 o
  -3 -12   6       35.15       -5.59     24.45 o
  -2 -12   6       94.44      103.84     16.97 o
  -1 -12   6       84.12       76.91     12.35 o
   0 -12   6        0.38       -2.14     13.06 o
   1 -12   6       12.50       25.54     13.24 o
   2 -12   6      135.39      132.69      9.43 o
   3 -12   6       14.90       19.42      6.51 o
   4 -12   6       98.19      122.50      7.32 o
  -4 -11   6      149.19      150.28     25.48 o
  -3 -11   6        3.11        7.16     13.41 o
  -2 -11   6       86.85       87.40     13.31 o
  -1 -11   6      565.84      573.04     25.91 o
   0 -11   6       62.81       63.94     12.83 o
   1 -11   6       28.00       30.19      5.53 o
   2 -11   6      629.76      606.68     20.82 o
   3 -11   6       97.81      118.06      7.40 o
   4 -11   6       44.50       46.31      7.80 o
   5 -11   6       23.96       41.42      7.14 o
   6 -11   6      226.53      235.82     10.33 o
  -5 -10   6       10.02       23.87     12.27 o
  -4 -10   6      393.56      411.78     13.54 o
  -3 -10   6      229.72      214.84     11.62 o
  -2 -10   6      198.62      194.53     11.11 o
  -1 -10   6      100.20       99.96     13.15 o
   0 -10   6        3.78       -0.74      4.74 o
   1 -10   6      160.12      161.30      6.54 o
   2 -10   6        4.06        5.98      5.50 o
   3 -10   6      259.78      263.90      8.04 o
   4 -10   6      353.24      347.95     10.09 o
   5 -10   6      671.05      748.85     12.97 o
   6 -10   6        1.22        1.88      7.01 o
   7 -10   6      125.14      120.10      8.34 o
  -7  -9   6       39.81       27.87     16.01 o
  -6  -9   6       13.66       21.36     12.26 o
  -5  -9   6      196.81      185.86     13.48 o
  -4  -9   6        5.20       39.55      9.76 o
  -3  -9   6      335.40      296.03     11.88 o
  -2  -9   6      677.25      648.14     15.98 o
  -1  -9   6      479.01      488.63      8.59 o
   0  -9   6      218.53      223.13      6.36 o
   1  -9   6        2.61        5.47      5.43 o
   2  -9   6      389.55      387.54      9.09 o
   3  -9   6        0.83        2.86      6.37 o
   4  -9   6      137.34      163.12      9.82 o
   5  -9   6      463.10      473.22     12.99 o
   6  -9   6      117.13      132.89      8.66 o
   7  -9   6       71.33       75.51      8.87 o
   8  -9   6      153.31      130.02      8.50 o
  -8  -8   6       96.72       80.47     13.03 o
  -7  -8   6       46.51       41.63     12.13 o
  -6  -8   6      158.39      128.77     11.85 o
  -5  -8   6      140.01      204.83     13.12 o
  -4  -8   6     1012.00      875.64     18.20 o
  -3  -8   6        0.03        0.34      9.75 o
  -2  -8   6       58.91       59.70      4.30 o
  -1  -8   6      601.57      618.86     10.85 o
   0  -8   6      117.75      117.38      4.86 o
   1  -8   6       32.47       35.70      4.39 o
   2  -8   6      739.34      784.42     11.61 o
   3  -8   6      997.25     1076.37     15.81 o
   4  -8   6        3.48        2.08      6.16 o
   5  -8   6        8.86       -0.27      6.74 o
   6  -8   6      367.52      412.12     10.27 o
   7  -8   6       13.81        3.73      7.26 o
   8  -8   6        2.17       19.53      7.47 o
   9  -8   6      124.27      125.78      8.31 o
  -9  -7   6        9.63      -13.12     15.67 o
  -8  -7   6        0.56       -1.03     11.15 o
  -7  -7   6      375.26      311.21     16.12 o
  -6  -7   6       43.77       38.25     10.70 o
  -5  -7   6       19.89       48.50     10.79 o
  -4  -7   6      934.87      898.90     25.82 o
  -3  -7   6       24.17       19.70     14.45 o
  -2  -7   6      100.30       79.08      3.76 o
  -1  -7   6        4.68       10.78      3.36 o
   0  -7   6     1471.75     1561.40     18.28 o
   1  -7   6       49.77       98.69      8.89 o
   2  -7   6      185.46      292.93      5.87 o
   3  -7   6     1105.63     1100.06     10.69 o
   4  -7   6      357.52      345.17      7.49 o
   5  -7   6       66.96       58.73      6.87 o
   6  -7   6       66.97       60.74      7.37 o
   7  -7   6      328.87      350.30     10.60 o
   8  -7   6      113.43      106.83      8.53 o
   9  -7   6       38.64       28.27      7.54 o
  10  -7   6       54.19       53.12      7.25 o
  -9  -6   6      123.71      119.75     18.43 o
  -8  -6   6       18.39       18.61     10.86 o
  -7  -6   6       55.10       37.74     11.21 o
  -6  -6   6      859.69      756.25     17.21 o
  -5  -6   6       77.20      116.15     11.62 o
  -4  -6   6       51.17       45.71     14.46 o
  -3  -6   6      102.38       94.48      3.85 o
  -2  -6   6      112.66       99.24      4.11 o
  -1  -6   6      636.57      608.73      7.63 o
   0  -6   6      541.15      541.07      9.71 o
   1  -6   6     1252.78     1374.90      8.38 o
   2  -6   6     2068.56     2229.67     15.71 o
   3  -6   6      276.16      269.88      6.10 o
   4  -6   6     1019.92      969.28     13.43 o
   5  -6   6        3.56       -0.45      5.31 o
   6  -6   6        4.64       -5.48      5.48 o
   7  -6   6      252.49      244.23      8.54 o
   8  -6   6       29.05       43.74      7.26 o
   9  -6   6      187.08      190.72     11.11 o
  10  -6   6        4.49        2.21      7.47 o
  11  -6   6       60.32       49.86      7.87 o
 -10  -5   6        1.30      -16.29     18.20 o
  -9  -5   6      254.84      241.09     20.53 o
  -8  -5   6      132.94       97.15     17.38 o
  -7  -5   6      424.01      366.10     20.07 o
  -6  -5   6      306.55      306.42     21.97 o
  -5  -5   6      197.80      213.65     19.42 o
  -4  -5   6     1512.52     1554.38     23.78 o
  -3  -5   6      860.71      849.52     13.79 o
  -2  -5   6      289.29      322.78      5.10 o
  -1  -5   6        3.50        5.56      2.93 o
   0  -5   6      171.20      160.51      3.90 o
   1  -5   6      516.14      498.99      6.57 o
   2  -5   6      168.23      238.68      7.87 o
   3  -5   6     2897.36     2747.82     29.62 o
   4  -5   6        7.51       28.25     14.38 o
   5  -5   6       11.23        5.16      4.82 o
   6  -5   6      540.12      505.21      9.38 o
   7  -5   6     1400.18     1370.57     15.79 o
   8  -5   6      502.10      530.20     11.55 o
   9  -5   6       25.47       24.36      6.83 o
  10  -5   6      117.05      104.55      7.97 o
  11  -5   6       47.99       15.92     11.19 o
 -10  -4   6       86.38       84.26     13.32 o
  -9  -4   6        0.13       -4.83     11.45 o
  -8  -4   6      373.99      306.67     16.48 o
  -7  -4   6      762.69      733.19     16.33 o
  -6  -4   6       47.01       35.72     10.14 o
  -5  -4   6      447.97      401.63     19.66 o
  -4  -4   6      528.15      487.15      6.28 o
  -3  -4   6     2068.85     2009.18     17.66 o
  -2  -4   6      224.54      218.75      4.04 o
  -1  -4   6       43.88       57.63      3.55 o
   0  -4   6     2521.62     2480.14     15.23 o
   1  -4   6      615.94      609.48      6.00 o
   2  -4   6       12.30       14.99      3.27 o
   3  -4   6      307.58      285.67      6.98 o
   4  -4   6      494.12      455.68      6.15 o
   5  -4   6      214.26      224.95      6.07 o
   6  -4   6       52.91       37.52      5.19 o
   7  -4   6     1980.89     1888.99     15.51 o
   8  -4   6      313.22      400.96     13.05 o
   9  -4   6        1.24       -6.30      6.30 o
  10  -4   6      137.94      139.71      7.84 o
 -10  -3   6       21.01       32.88     12.63 o
  -9  -3   6      152.29      121.48     13.21 o
  -8  -3   6       12.52       49.32     11.50 o
  -7  -3   6       23.08       24.92      8.28 o
  -6  -3   6     1054.01      959.07     18.18 o
  -5  -3   6      114.33      112.65      3.72 o
  -4  -3   6        1.16        2.78      2.82 o
  -3  -3   6       66.94       57.38      2.79 o
  -2  -3   6     1333.13     1344.34     21.12 o
  -1  -3   6       16.83       16.83      2.92 o
   0  -3   6       15.13       20.66      2.37 o
   1  -3   6     2356.32     2277.70     13.76 o
   2  -3   6       11.19        5.11      3.09 o
   3  -3   6       20.60       39.63      3.66 o
   4  -3   6      416.48      309.95      5.03 o
   5  -3   6      279.55      270.43      6.06 o
   6  -3   6      832.87      759.63     10.90 o
   7  -3   6       50.59       56.25      5.69 o
   8  -3   6      155.04      157.90      6.77 o
   9  -3   6        2.41        0.88      5.25 o
  10  -3   6        3.20        7.37     10.91 o
  11  -3   6      187.95      145.83     25.57 o
 -10  -2   6        3.68       14.76     12.81 o
  -9  -2   6      473.21      444.10     16.62 o
  -8  -2   6      159.57      200.55     19.18 o
  -7  -2   6      273.76      274.86     14.34 o
  -6  -2   6        1.38       15.29      7.53 o
  -5  -2   6      450.98      446.16      6.61 o
  -4  -2   6       65.38       67.16      3.58 o
  -3  -2   6      423.96      407.88      8.26 o
  -2  -2   6     2457.85     2402.01     26.71 o
  -1  -2   6     1433.10     1374.96     11.16 o
   0  -2   6     1278.72     1247.67     10.34 o
   1  -2   6       30.55       65.35      3.39 o
   2  -2   6      488.21      484.74      5.99 o
   3  -2   6       89.65       70.97      3.59 o
   4  -2   6      177.25      194.97      4.60 o
   5  -2   6      220.73      225.43      6.42 o
   6  -2   6      154.63      127.85      5.29 o
   7  -2   6      945.38      935.84     11.45 o
   8  -2   6       30.38       35.41      5.63 o
   9  -2   6       35.22       55.59      5.31 o
  10  -2   6      196.51      257.92     25.71 o
 -11  -1   6      217.85      198.18     24.16 o
 -10  -1   6      164.25      178.58     25.34 o
  -9  -1   6        2.53        8.13     11.85 o
  -8  -1   6     1224.54     1213.07     50.69 o
  -7  -1   6      587.44      597.19     34.68 o
  -6  -1   6      112.70      124.61      9.56 o
  -5  -1   6      306.88      340.05      5.58 o
  -4  -1   6      168.37      134.94      4.12 o
  -3  -1   6     1040.88     1066.43     20.81 o
  -2  -1   6      216.25      239.94     10.05 o
  -1  -1   6      771.88      682.60      8.43 o
   0  -1   6      800.80      756.98     15.88 o
   1  -1   6      530.33      480.57     11.13 o
   2  -1   6      187.36      164.45      3.98 o
   3  -1   6      813.21      820.22      9.00 o
   4  -1   6     1275.12     1240.64     11.43 o
   5  -1   6       18.72       10.62      4.77 o
   6  -1   6       46.46       59.59      5.42 o
   7  -1   6      456.14      435.82     15.81 o
   8  -1   6       71.31       57.90      5.03 o
   9  -1   6        8.67        1.13      6.39 o
  10  -1   6       77.87       80.62     24.54 o
 -11   0   6      102.40      116.49     22.43 o
 -10   0   6      284.50      277.79     15.58 o
  -9   0   6      604.52      634.74     16.88 o
  -8   0   6        9.90        5.35      9.84 o
  -7   0   6       29.95       34.85      4.40 o
  -6   0   6       82.85      102.74      4.61 o
  -5   0   6       96.93      137.29     11.22 o
  -4   0   6        4.49        0.49      3.47 o
  -3   0   6       76.96       72.22      4.26 o
  -2   0   6     6590.36     6430.09     56.99 o
  -1   0   6      176.72      274.63      4.76 o
   0   0   6     1019.79     1115.49      9.77 o
   1   0   6     1608.37     1512.61     15.70 o
   2   0   6      715.80      796.71     15.18 o
   3   0   6       32.58       37.49      3.79 o
   4   0   6      189.34      167.93      4.96 o
   5   0   6      545.82      541.24      8.23 o
   6   0   6      328.15      316.74      7.19 o
   7   0   6        1.39       40.34      5.27 o
   8   0   6      230.87      190.56      6.94 o
   9   0   6        5.22       -2.53     22.60 o
  10   0   6       14.61       50.19     25.06 o
 -11   1   6        1.37      -15.25     20.96 o
 -10   1   6        5.38        8.70     19.38 o
  -9   1   6      466.05      420.06     15.52 o
  -8   1   6     1385.46     1432.55     21.55 o
  -7   1   6        1.20       -4.48      4.48 o
  -6   1   6      141.52      174.01      6.97 o
  -5   1   6     1597.54     1674.12     19.85 o
  -4   1   6      152.88      168.04      5.82 o
  -3   1   6       96.77       78.25      4.37 o
  -2   1   6     1674.52     1482.52     14.96 o
  -1   1   6       16.68        8.61      2.93 o
   0   1   6      144.56      171.29      4.91 o
   1   1   6      380.40      469.56      7.06 o
   2   1   6      567.00      590.45      6.21 o
   3   1   6      810.10      697.89      6.89 o
   4   1   6      787.10      772.38      8.20 o
   5   1   6      353.72      372.51      9.76 o
   6   1   6       95.95      107.65      6.25 o
   7   1   6       90.78      133.56      6.55 o
   8   1   6      148.74      140.24     23.98 o
   9   1   6      132.75      111.60     25.12 o
  10   1   6       44.86       52.10     26.33 o
 -11   2   6      258.33      299.67     26.62 o
 -10   2   6       43.51       57.59     15.01 o
  -9   2   6       72.58       77.99     12.06 o
  -8   2   6      101.93      126.72      6.04 o
  -7   2   6      157.75      173.61      6.29 o
  -6   2   6      272.74      280.55      6.47 o
  -5   2   6       67.42       66.00      5.05 o
  -4   2   6     1277.67     1299.24     11.78 o
  -3   2   6      796.91      795.88     16.03 o
  -2   2   6       89.90       63.78      4.49 o
  -1   2   6      642.04      551.45      6.17 o
   0   2   6      106.60      139.17      6.03 o
   1   2   6      261.50      297.72     10.86 o
   2   2   6      113.04       99.24      4.13 o
   3   2   6      839.00      834.19      7.78 o
   4   2   6     1937.05     1965.27     12.73 o
   5   2   6      346.28      324.95      6.69 o
   6   2   6       26.99       22.26      4.80 o
   7   2   6      182.06      208.41      7.07 o
   8   2   6        3.05       19.82     22.80 o
   9   2   6       96.41       61.47     25.28 o
  10   2   6        0.76       -8.00     26.97 o
 -11   3   6       60.50       54.75     21.67 o
 -10   3   6      320.23      258.86     37.30 o
  -9   3   6        1.89        6.61     12.00 o
  -8   3   6       25.67       25.17      5.48 o
  -7   3   6        1.65        1.16      5.23 o
  -6   3   6      739.14      833.50     13.23 o
  -5   3   6     3179.37     3293.46     21.19 o
  -4   3   6      624.03      644.77      9.43 o
  -3   3   6      347.52      363.30      6.93 o
  -2   3   6     1448.53     1386.83     11.39 o
  -1   3   6        2.33        4.45      3.58 o
   0   3   6       73.67       80.38      3.85 o
   1   3   6      174.67      161.57      4.62 o
   2   3   6      772.43      758.87      7.52 o
   3   3   6        5.71       -0.28      4.71 o
   4   3   6       52.06       40.16      4.88 o
   5   3   6     1207.29     1238.63     27.77 o
   6   3   6        0.55        5.95      4.80 o
   7   3   6       12.99       27.46     22.19 o
   8   3   6      206.42      241.32     28.27 o
   9   3   6       50.65       47.45     27.51 o
 -10   4   6      128.67      124.74     14.32 o
  -9   4   6       82.72       74.36      6.70 o
  -8   4   6      330.62      368.34      9.86 o
  -7   4   6       24.65       18.83      5.84 o
  -6   4   6      429.98      536.68     14.73 o
  -5   4   6      884.73      912.41     10.21 o
  -4   4   6      767.96      783.80      9.93 o
  -3   4   6      318.19      304.92      9.93 o
  -2   4   6      303.04      365.56     11.58 o
  -1   4   6      532.33      478.18      9.88 o
   0   4   6       41.38      114.32      4.96 o
   1   4   6        0.89       -1.40      4.01 o
   2   4   6      728.45      751.48     11.93 o
   3   4   6      161.89      135.84      5.99 o
   4   4   6      165.16      176.50      6.28 o
   5   4   6      849.71      827.20     11.98 o
   6   4   6      161.25      172.03      9.40 o
   7   4   6        2.73       25.98     23.66 o
   8   4   6       14.77       22.30     26.37 o
   9   4   6      215.61      282.48     33.01 o
 -10   5   6       91.86       69.16     13.95 o
  -9   5   6      122.49      134.61      7.55 o
  -8   5   6        8.69       20.23      6.28 o
  -7   5   6      544.11      577.19     14.97 o
  -6   5   6      324.42      334.37      7.98 o
  -5   5   6       32.81       23.76      4.82 o
  -4   5   6       19.87       26.11      4.56 o
  -3   5   6       74.37       77.27      6.33 o
  -2   5   6      111.20      203.66     27.43 o
  -1   5   6      910.89      857.46     17.00 o
   0   5   6     1593.74     1692.09     21.07 o
   1   5   6      968.09      968.43     14.10 o
   2   5   6       97.73       79.94      5.21 o
   3   5   6      901.78      916.74     10.55 o
   4   5   6       38.03       25.13      5.42 o
   5   5   6       64.43       51.33      5.75 o
   6   5   6       87.11      110.06     25.62 o
   7   5   6        6.35        0.27     23.73 o
   8   5   6       86.24       79.88     27.86 o
 -10   6   6      369.83      335.25     20.44 o
  -9   6   6      279.80      305.00      9.41 o
  -8   6   6      106.58      115.09      7.54 o
  -7   6   6      312.62      300.56      8.56 o
  -6   6   6      869.74      922.82     11.44 o
  -5   6   6      332.18      300.02      9.32 o
  -4   6   6       17.92       14.60      5.28 o
  -3   6   6        2.48       -0.82      5.10 o
  -2   6   6       77.35       66.50      5.56 o
  -1   6   6      110.07      103.32      5.72 o
   0   6   6      476.66      467.28      7.93 o
   1   6   6      466.66      490.43     10.56 o
   2   6   6      720.72      682.07     11.30 o
   3   6   6      122.48      115.96      6.52 o
   4   6   6        1.98        0.69      5.50 o
   5   6   6       82.86       86.95     14.15 o
   6   6   6      185.67      227.49     42.04 o
   7   6   6       53.27       33.43     15.54 o
  -9   7   6      132.67      148.08     10.67 o
  -8   7   6      206.07      246.26     10.18 o
  -7   7   6       64.71       55.25      7.95 o
  -6   7   6      263.04      284.54      9.48 o
  -5   7   6      216.84      213.31      9.18 o
  -4   7   6      267.31      281.40      7.75 o
  -3   7   6      205.25      185.38      6.95 o
  -2   7   6       88.83       97.48      6.15 o
  -1   7   6      396.91      345.73      8.63 o
   0   7   6      531.00      560.30      8.15 o
   1   7   6      100.48       93.41      6.00 o
   2   7   6      609.53      627.21     12.97 o
   3   7   6      132.81      129.53      6.86 o
   4   7   6       19.98        7.64      8.09 o
   5   7   6       70.27       70.50     14.05 o
   6   7   6      369.99      402.81     19.52 o
  -8   8   6       10.54       -2.34      8.76 o
  -7   8   6      503.88      513.44     12.51 o
  -6   8   6       30.50       22.82      7.39 o
  -5   8   6        6.36        2.82      6.96 o
  -4   8   6      145.34      144.18      7.18 o
  -3   8   6      124.14      144.37      6.95 o
  -2   8   6       15.94       16.18      6.01 o
  -1   8   6      249.24      229.33      6.88 o
   0   8   6      194.90      211.74      6.64 o
   1   8   6        8.35        2.79      5.06 o
   2   8   6       26.26       21.39      5.14 o
   3   8   6      260.07      269.18      7.11 o
   4   8   6       57.65       55.62     12.92 o
   5   8   6        4.79        7.61     11.29 o
  -6   9   6      126.31      124.84      9.01 o
  -5   9   6       18.48       13.83      7.42 o
  -4   9   6        7.51       -6.12      6.43 o
  -3   9   6      230.59      218.32      8.13 o
  -2   9   6       89.63       83.13      6.36 o
  -1   9   6       49.14       39.79      5.88 o
   0   9   6      207.62      204.80      7.00 o
   1   9   6        8.93        8.82      5.46 o
   2   9   6       11.87       11.44      5.53 o
   3   9   6        8.27        1.11      7.92 o
   4   9   6       19.39       -0.84     18.04 o
  -5  10   6        1.54       -4.00     15.33 o
  -4  10   6      150.70      157.47      8.42 o
  -3  10   6        0.20        7.00      6.87 o
  -2  10   6      151.10      169.47      7.47 o
  -1  10   6      285.20      304.14     10.94 o
   0  10   6      134.55      134.73      7.30 o
   1  10   6      101.83       92.53      6.96 o
   2  10   6       74.92       54.36     17.91 o
  -2  11   6        1.41      -13.27     14.01 o
  -1  11   6       39.20       69.39     13.91 o
  -2 -12   7       19.49       21.43     20.57 o
  -1 -12   7       53.79       72.50     22.21 o
   0 -12   7      507.36      554.21     29.18 o
   1 -12   7       35.33       34.83     14.35 o
   2 -12   7        4.00       11.40      6.21 o
   3 -12   7       85.08      108.80      7.13 o
   4 -12   7      450.03      466.84     13.26 o
  -3 -11   7      206.30      223.01     19.29 o
  -2 -11   7       74.27       75.34     13.62 o
  -1 -11   7        1.16        5.75     13.08 o
   0 -11   7       25.32       12.11     13.33 o
   1 -11   7       87.66       77.91      6.50 o
   2 -11   7       21.35       20.08      6.44 o
   3 -11   7        5.92       13.03      6.38 o
   4 -11   7      266.59      284.00     10.05 o
   5 -11   7      247.87      251.59     11.51 o
  -5 -10   7       90.98       93.30     19.57 o
  -4 -10   7       68.91       65.04     12.25 o
  -3 -10   7       30.12       26.04      9.37 o
  -2 -10   7      576.33      536.57     16.18 o
  -1 -10   7      244.03      240.96     25.71 o
   0 -10   7      133.28      140.52      6.61 o
   1 -10   7      226.89      219.36      8.06 o
   2 -10   7      276.00      311.77      9.06 o
   3 -10   7      226.12      270.43      8.95 o
   4 -10   7       10.33        5.22      7.24 o
   5 -10   7       46.11       27.84      7.59 o
   6 -10   7       41.90       29.01      7.98 o
   7 -10   7       52.45       65.57      8.28 o
  -6  -9   7       75.64       75.02     12.98 o
  -5  -9   7      135.45      152.13     13.28 o
  -4  -9   7      289.39      275.51     14.14 o
  -3  -9   7      632.78      632.78     17.11 o
  -2  -9   7       47.25       50.58     10.58 o
  -1  -9   7      123.43      122.40      8.02 o
   0  -9   7       26.38       24.49      5.29 o
   1  -9   7        1.59        6.74      5.41 o
   2  -9   7       66.00      116.39      7.26 o
   3  -9   7        2.59        8.60      6.46 o
   4  -9   7      914.69      912.56     13.21 o
   5  -9   7        0.70       -5.21      7.29 o
   6  -9   7       58.19       42.52      8.00 o
   7  -9   7      269.34      301.49     10.90 o
   8  -9   7      125.74      149.66      9.90 o
  -8  -8   7        6.11       12.26     15.37 o
  -7  -8   7       18.99       21.54     12.34 o
  -6  -8   7       55.23       45.27     12.52 o
  -5  -8   7       36.57       29.26     11.11 o
  -4  -8   7       50.08       49.63     11.75 o
  -3  -8   7      182.46      195.42     11.00 o
  -2  -8   7      718.88      792.42      9.68 o
  -1  -8   7       32.30       31.77      4.29 o
   0  -8   7       11.19       15.26      4.38 o
   1  -8   7      714.51      753.89      9.96 o
   2  -8   7      254.42      303.88      9.80 o
   3  -8   7      207.66      172.31      6.66 o
   4  -8   7      303.12      304.97      9.10 o
   5  -8   7      219.82      264.18      9.27 o
   6  -8   7      113.78      109.77      8.39 o
   7  -8   7      162.62      272.33     27.08 o
   8  -8   7      172.42      226.64      9.97 o
   9  -8   7       44.88       32.06      9.04 o
  -8  -7   7      199.07      169.19     13.75 o
  -7  -7   7        0.16        0.84     11.47 o
  -6  -7   7       21.59       11.16     11.71 o
  -5  -7   7      988.95      922.96     19.77 o
  -4  -7   7       41.38       25.98     14.64 o
  -3  -7   7       29.53       20.96      9.58 o
  -2  -7   7     1120.48     1167.03     19.42 o
  -1  -7   7      124.37      130.32      4.49 o
   0  -7   7      195.70      190.81      4.86 o
   1  -7   7       40.68       33.91      4.20 o
   2  -7   7     2664.19     2880.86     18.48 o
   3  -7   7      283.03      261.43      7.11 o
   4  -7   7      181.96      171.17      7.96 o
   5  -7   7      306.78      331.76      7.99 o
   6  -7   7        5.72       -2.96      5.92 o
   7  -7   7        0.72        0.44      7.23 o
   8  -7   7      190.56      199.29      9.20 o
   9  -7   7      136.75      130.02      9.01 o
  -9  -6   7        2.13       -7.62     17.55 o
  -8  -6   7      160.87      156.43     20.40 o
  -7  -6   7      223.92      212.52     13.05 o
  -6  -6   7      117.44       98.66     12.37 o
  -5  -6   7      148.19      168.34     12.18 o
  -4  -6   7      161.39      153.41     16.80 o
  -3  -6   7      271.48      241.15      8.19 o
  -2  -6   7      129.56      148.17      4.21 o
  -1  -6   7      159.95      142.01      4.30 o
   0  -6   7        6.57        2.66      3.60 o
   1  -6   7     1161.38     1160.33     10.21 o
   2  -6   7      918.95      902.39      7.64 o
   3  -6   7      421.42      400.05      8.22 o
   4  -6   7      427.37      471.72     10.65 o
   5  -6   7       19.26       16.21      5.59 o
   6  -6   7      104.79      123.54      7.00 o
   7  -6   7       33.47       55.56      6.26 o
   8  -6   7      197.13      242.61      9.02 o
   9  -6   7       21.95       38.76      7.61 o
  10  -6   7       29.62       26.76      8.64 o
  -9  -5   7       49.10       37.45     17.72 o
  -8  -5   7        7.66        1.00     16.21 o
  -7  -5   7      600.74      551.38     16.13 o
  -6  -5   7      660.46      629.93     16.37 o
  -5  -5   7      503.21      434.35     21.60 o
  -4  -5   7      288.27      277.07      7.03 o
  -3  -5   7       94.19       79.97      4.30 o
  -2  -5   7      554.82      536.25      9.68 o
  -1  -5   7      440.44      478.40      6.76 o
   0  -5   7      286.41      301.06      5.47 o
   1  -5   7     1203.76     1211.76      8.93 o
   2  -5   7     1075.60     1125.50     13.03 o
   3  -5   7      408.19      412.99     10.66 o
   4  -5   7      190.26      188.26      8.77 o
   5  -5   7      488.09      498.49     10.86 o
   6  -5   7      305.58      266.38      7.39 o
   7  -5   7        0.96        3.39      5.47 o
   8  -5   7       54.58       54.48      6.17 o
   9  -5   7      161.34      147.95      8.36 o
  10  -5   7       10.05       12.40      8.27 o
  11  -5   7      114.40      108.76     14.15 o
 -10  -4   7       14.01        7.26     18.34 o
  -9  -4   7        8.64        0.48     17.04 o
  -8  -4   7      311.09      272.45     21.69 o
  -7  -4   7       16.60       14.43     10.17 o
  -6  -4   7      203.31      192.42     19.44 o
  -5  -4   7      775.49      836.39     25.63 o
  -4  -4   7      255.02      238.38      5.70 o
  -3  -4   7       74.11       95.25      4.86 o
  -2  -4   7      860.18      771.25     11.14 o
  -1  -4   7     2487.89     2469.91     14.89 o
   0  -4   7       12.99       15.65      2.48 o
   1  -4   7        1.70       34.99      4.59 o
   2  -4   7     1229.45     1128.32     12.31 o
   3  -4   7       45.74       39.75      3.96 o
   4  -4   7        0.76        7.43      3.47 o
   5  -4   7      152.87      142.89      5.98 o
   6  -4   7      991.83      940.63     11.25 o
   7  -4   7      404.38      410.88      8.31 o
   8  -4   7       61.69       78.25      6.24 o
   9  -4   7      685.18      614.83     15.52 o
  10  -4   7      104.59      103.62      8.24 o
 -10  -3   7       46.14       30.64     13.98 o
  -9  -3   7       23.13       15.64     12.57 o
  -8  -3   7      216.39      223.58     14.37 o
  -7  -3   7      301.70      296.12     21.53 o
  -6  -3   7      101.17      100.48     17.97 o
  -5  -3   7       13.52       85.78      6.54 o
  -4  -3   7      258.42      283.57      6.32 o
  -3  -3   7        3.80        4.61      3.34 o
  -2  -3   7       73.70       83.65      3.59 o
  -1  -3   7     1521.76     1422.99     24.15 o
   0  -3   7     1445.64     1449.70     19.35 o
   1  -3   7      371.47      621.43     27.79 o
   2  -3   7       24.32       25.56      3.21 o
   3  -3   7      544.11      511.26      6.34 o
   4  -3   7       59.92       71.46      4.12 o
   5  -3   7       60.09       60.24      4.99 o
   6  -3   7      443.56      449.61      9.87 o
   7  -3   7      662.65      607.48     11.94 o
   8  -3   7      129.48      131.13      7.89 o
   9  -3   7      520.23      510.70     11.12 o
  10  -3   7       80.46       85.21      8.49 o
 -11  -2   7       12.86       28.01     18.77 o
 -10  -2   7      203.55      146.48     20.92 o
  -9  -2   7       56.21       41.24     13.13 o
  -8  -2   7       13.52       12.56     12.04 o
  -7  -2   7      283.00      286.14     14.47 o
  -6  -2   7       20.49       15.29      8.80 o
  -5  -2   7      452.57      565.45     14.93 o
  -4  -2   7      204.69      200.60      7.74 o
  -3  -2   7     1276.19     1325.48     21.10 o
  -2  -2   7      989.05      902.50     11.19 o
  -1  -2   7     1186.44     1167.60     13.35 o
   0  -2   7     2333.99     2278.22     27.44 o
   1  -2   7      309.89      330.45      9.48 o
   2  -2   7       28.62       32.36      3.43 o
   3  -2   7      179.64      146.42      4.52 o
   4  -2   7        4.36       -3.42      4.70 o
   5  -2   7      277.97      239.81      7.09 o
   6  -2   7      106.52      101.03      6.51 o
   7  -2   7      224.28      264.14      7.22 o
   8  -2   7      109.13      108.41      6.05 o
   9  -2   7       28.08       24.17      5.80 o
  10  -2   7       48.14       28.37     23.46 o
 -11  -1   7       66.64       53.85     20.65 o
 -10  -1   7       93.91       83.92     14.61 o
  -9  -1   7      412.96      401.87     17.27 o
  -8  -1   7      399.49      385.00     22.62 o
  -7  -1   7       13.62        3.18      8.98 o
  -6  -1   7       29.58       26.48      4.25 o
  -5  -1   7       67.13      102.96      5.18 o
  -4  -1   7       69.30       64.30      4.47 o
  -3  -1   7      726.62      734.64     18.95 o
  -2  -1   7      632.34      609.27     11.54 o
  -1  -1   7     2290.94     2220.44     31.42 o
   0  -1   7      271.32      276.89      5.50 o
   1  -1   7      236.87      250.74      4.68 o
   2  -1   7      774.67      708.85      6.87 o
   3  -1   7      330.47      371.23      8.73 o
   4  -1   7      137.15      116.08      5.01 o
   5  -1   7       27.45       19.29      5.39 o
   6  -1   7      976.00      974.49     11.52 o
   7  -1   7       13.02       22.83      5.82 o
   8  -1   7        3.32       34.49      5.24 o
   9  -1   7      202.04      199.60     14.64 o
  10  -1   7      119.92       94.61     26.11 o
 -10   0   7      348.08      416.10     26.92 o
  -9   0   7      196.49      211.81     14.37 o
  -8   0   7      306.23      295.75     17.94 o
  -7   0   7      867.84      911.45     22.65 o
  -6   0   7      120.09      112.41      5.88 o
  -5   0   7      148.38      145.23      6.87 o
  -4   0   7     1265.46     1215.07     27.29 o
  -3   0   7      505.28      476.20     10.36 o
  -2   0   7       19.94       14.43      4.15 o
  -1   0   7      115.58      101.93      3.83 o
   0   0   7      797.14      755.42     12.37 o
   1   0   7       25.02       27.76      3.72 o
   2   0   7       59.80       67.50      4.09 o
   3   0   7     1628.83     1585.87     14.01 o
   4   0   7      336.83      282.26      5.91 o
   5   0   7      102.67       92.89      5.46 o
   6   0   7      454.92      456.91      9.61 o
   7   0   7      160.30      165.02      7.96 o
   8   0   7        5.06       12.76      5.01 o
   9   0   7       49.40       21.53     24.00 o
  10   0   7       89.42      107.34     27.90 o
 -10   1   7      362.89      395.42     17.13 o
  -9   1   7      104.08      105.12     12.71 o
  -8   1   7        8.58        5.31     10.06 o
  -7   1   7       27.34       34.93      5.26 o
  -6   1   7       40.70       47.43      5.02 o
  -5   1   7        0.31        3.39      4.38 o
  -4   1   7       22.60       19.92      4.90 o
  -3   1   7     2881.17     2803.93     54.17 o
  -2   1   7      130.83      137.40      6.94 o
  -1   1   7      393.21      335.72      5.32 o
   0   1   7     1713.95     1580.80     18.38 o
   1   1   7      261.65      285.89      5.98 o
   2   1   7      172.35      146.56      5.54 o
   3   1   7       25.37       44.43      4.69 o
   4   1   7      521.12      525.75     10.46 o
   5   1   7      264.64      242.62      6.65 o
   6   1   7        6.51        3.08      5.33 o
   7   1   7      121.16      118.67      6.61 o
   8   1   7        1.16        9.72     21.52 o
   9   1   7       87.83      118.44     26.22 o
 -10   2   7       13.02       10.64     12.43 o
  -9   2   7       97.52       92.33     12.95 o
  -8   2   7       16.92        9.54      5.55 o
  -7   2   7      116.51      116.64      6.02 o
  -6   2   7      928.46      958.10     15.18 o
  -5   2   7      382.98      404.25      7.91 o
  -4   2   7      824.86      833.41      9.09 o
  -3   2   7      212.70      203.49      6.54 o
  -2   2   7      762.88      734.52     15.71 o
  -1   2   7       85.71       73.21      5.33 o
   0   2   7       55.15       69.05      4.17 o
   1   2   7      196.38      210.77      5.68 o
   2   2   7      173.64      147.15      5.18 o
   3   2   7     1034.39     1013.79      9.86 o
   4   2   7        3.57        6.49      5.05 o
   5   2   7      121.57      118.08      6.10 o
   6   2   7      832.56      871.63     13.19 o
   7   2   7       12.29       16.30      5.52 o
   8   2   7       67.11       66.95     24.29 o
   9   2   7       36.02       39.35     26.15 o
 -10   3   7      117.91      108.84     14.15 o
  -9   3   7      128.41      132.29     13.35 o
  -8   3   7        6.38        2.29      5.69 o
  -7   3   7        2.07        2.75      5.58 o
  -6   3   7      102.61      109.13      6.13 o
  -5   3   7      401.26      401.88      7.71 o
  -4   3   7     1337.63     1326.48     17.09 o
  -3   3   7     2069.82     1985.22     18.76 o
  -2   3   7      332.88      303.01      6.36 o
  -1   3   7       19.36       17.40      4.45 o
   0   3   7      245.83      279.83      5.74 o
   1   3   7        3.04       10.10      4.32 o
   2   3   7       63.43       57.38      4.82 o
   3   3   7      420.55      395.60     10.43 o
   4   3   7       96.77      116.77      7.45 o
   5   3   7       85.09       97.13      6.21 o
   6   3   7       48.07       84.00     12.06 o
   7   3   7      476.69      535.05     29.75 o
   8   3   7       26.56       14.08     24.80 o
   9   3   7        0.08       -4.01     27.00 o
 -10   4   7       50.75       48.79     13.77 o
  -9   4   7      125.70      132.84      7.59 o
  -8   4   7       83.68       70.60      6.83 o
  -7   4   7        5.32        5.77      5.73 o
  -6   4   7      376.13      450.14      8.56 o
  -5   4   7       23.51       30.79      5.58 o
  -4   4   7      418.66      430.77     10.76 o
  -3   4   7     1543.11     1546.74     18.67 o
  -2   4   7      307.93      316.63      6.60 o
  -1   4   7       25.55       25.73      4.66 o
   0   4   7       62.53       75.37      6.79 o
   1   4   7     1795.95     1759.43     28.39 o
   2   4   7      140.05      120.72      5.57 o
   3   4   7      162.65      156.80      6.60 o
   4   4   7      291.67      292.14      7.62 o
   5   4   7        3.22       42.60     10.34 o
   6   4   7        0.07       13.23      7.51 o
   7   4   7      296.37      316.71     28.81 o
   8   4   7      152.41      166.93     28.18 o
 -10   5   7        8.79        6.57     18.84 o
  -9   5   7      197.50      228.22     10.42 o
  -8   5   7       98.09       81.97      7.00 o
  -7   5   7        0.08       -2.09      6.21 o
  -6   5   7      715.07      724.48     15.01 o
  -5   5   7      414.55      427.08      8.40 o
  -4   5   7      260.74      273.93      7.73 o
  -3   5   7        1.04       -0.73      5.66 o
  -2   5   7      423.11      389.77     10.41 o
  -1   5   7       30.70       31.72      4.62 o
   0   5   7        3.67        7.52      4.62 o
   1   5   7      484.37      459.48      7.64 o
   2   5   7      381.92      387.67      7.30 o
   3   5   7       56.81       65.05      6.35 o
   4   5   7       92.58       98.33      6.43 o
   5   5   7      216.74      213.59      9.93 o
   6   5   7        3.13        6.63     14.16 o
   7   5   7        0.14       42.87     30.53 o
  -9   6   7        9.63        5.38      8.77 o
  -8   6   7      309.85      327.64     15.59 o
  -7   6   7       85.07       98.08      8.89 o
  -6   6   7       25.96       17.22      6.86 o
  -5   6   7      107.15      122.20      7.76 o
  -4   6   7        2.59        1.09      5.53 o
  -3   6   7       26.82       16.24      5.47 o
  -2   6   7        8.70       19.10      9.45 o
  -1   6   7      243.87      251.32      7.76 o
   0   6   7      657.05      668.39      9.53 o
   1   6   7      490.83      438.43      8.94 o
   2   6   7      111.38      101.05      6.63 o
   3   6   7      101.79      112.25      6.98 o
   4   6   7       43.51       72.57      8.66 o
   5   6   7      215.10      186.12     16.22 o
   6   6   7       13.99       14.39     15.58 o
  -8   7   7       68.66       81.61     10.09 o
  -7   7   7      423.51      420.63     11.41 o
  -6   7   7      480.77      499.84     11.44 o
  -5   7   7      161.29      166.77      8.48 o
  -4   7   7       77.71       77.43      6.45 o
  -3   7   7      197.41      176.73      8.30 o
  -2   7   7      111.32      106.26      6.42 o
  -1   7   7       31.76       27.77      5.27 o
   0   7   7       30.17       31.05      5.67 o
   1   7   7      388.33      367.52      8.19 o
   2   7   7       10.73       14.55      5.55 o
   3   7   7       36.84       30.75      6.70 o
   4   7   7      122.02      116.86     15.13 o
   5   7   7      151.29      155.92     17.03 o
   6   7   7      107.04      112.09     27.80 o
  -7   8   7       36.69       40.57      9.18 o
  -6   8   7       89.38       92.00     10.33 o
  -5   8   7      281.36      280.34      9.76 o
  -4   8   7       20.78       20.73      6.27 o
  -3   8   7       17.14       27.79      6.24 o
  -2   8   7      366.63      348.87      8.15 o
  -1   8   7      175.54      188.79      6.97 o
   0   8   7        2.08        3.87      5.52 o
   1   8   7       91.47       79.85      6.06 o
   2   8   7       53.62       44.01      5.77 o
   3   8   7       21.67       16.95      6.84 o
   4   8   7        9.01       20.18     13.44 o
  -5   9   7       58.10       58.24     17.22 o
  -4   9   7      315.99      327.17      9.52 o
  -3   9   7      118.16      106.86      7.34 o
  -2   9   7        0.28        1.92      6.16 o
  -1   9   7      228.47      223.00      7.61 o
   0   9   7       53.63       59.57      6.32 o
   1   9   7       12.94       14.40      6.01 o
   2   9   7       23.12       13.84      6.52 o
   3   9   7        5.79        9.14     11.03 o
  -4  10   7      113.00       90.87     18.90 o
  -3  10   7       45.20       51.10     17.72 o
  -2  10   7      162.63      154.71     13.70 o
  -1  10   7       50.99       27.12     13.59 o
   0  10   7       13.99       11.11      7.40 o
   1  10   7       31.16       24.97      7.04 o
   0 -12   8       43.14       63.33     24.31 o
   1 -12   8        9.56       -7.68     23.67 o
   2 -12   8      113.02      128.40      8.72 o
  -2 -11   8        5.47       47.33     16.74 o
  -1 -11   8      205.06      209.65     12.01 o
   0 -11   8      160.47      176.70     23.52 o
   1 -11   8       38.93       43.82      7.16 o
   2 -11   8       65.46      115.60      8.73 o
   3 -11   8       91.84       80.47      9.17 o
   4 -11   8       66.39       77.88      8.61 o
  -4 -10   8       95.29       87.35     19.37 o
  -3 -10   8      290.63      285.74     15.25 o
  -2 -10   8       23.04       21.23     11.62 o
  -1 -10   8        0.88       -2.80     10.86 o
   0 -10   8      107.88      121.03      6.57 o
   1 -10   8       12.58       14.88      5.77 o
   2 -10   8       98.20      100.14      7.64 o
   3 -10   8      206.04      194.89      9.00 o
   4 -10   8      139.91      147.07      8.76 o
   5 -10   8       92.86       93.79      8.56 o
   6 -10   8        4.81        6.95      8.51 o
  -6  -9   8       46.44       -5.23     18.66 o
  -5  -9   8       76.43       65.74     13.38 o
  -4  -9   8      198.13      213.62     14.21 o
  -3  -9   8       84.21       98.43     16.39 o
  -2  -9   8      245.91      243.61     18.79 o
  -1  -9   8      399.37      451.67     11.07 o
   0  -9   8       62.86       52.48      5.67 o
   1  -9   8       10.52       27.35      5.68 o
   2  -9   8      234.19      244.24      8.45 o
   3  -9   8       46.59       60.72      7.67 o
   4  -9   8      208.83      191.30      8.75 o
   5  -9   8      183.02      200.26      9.59 o
   6  -9   8      179.44      179.23      9.52 o
   7  -9   8        0.86       -8.42      8.42 o
  -7  -8   8       60.62       54.59     18.53 o
  -6  -8   8        0.51        5.82     12.98 o
  -5  -8   8      110.52       99.80     13.02 o
  -4  -8   8      543.06      519.55     22.59 o
  -3  -8   8      108.25      100.90      9.86 o
  -2  -8   8       45.71       44.23      8.22 o
  -1  -8   8      309.79      331.85      6.91 o
   0  -8   8      496.26      519.01      7.65 o
   1  -8   8        8.24        9.36      4.38 o
   2  -8   8       93.96      106.01      5.00 o
   3  -8   8      167.74      188.19      6.79 o
   4  -8   8       74.34       56.76      6.25 o
   5  -8   8        0.67       -6.23      6.23 o
   6  -8   8      599.47      666.57     18.39 o
   7  -8   8      173.93      195.32      9.85 o
   8  -8   8       14.76       30.56      8.07 o
  -7  -7   8      291.22      273.50     15.89 o
  -6  -7   8      140.53      143.32     13.82 o
  -5  -7   8        4.24        4.00     11.51 o
  -4  -7   8        2.62        2.44     15.60 o
  -3  -7   8      285.01      281.01     33.55 o
  -2  -7   8        2.14       -1.73      3.94 o
  -1  -7   8       12.33        6.02      4.05 o
   0  -7   8      864.72      909.43     10.11 o
   1  -7   8      274.50      279.53      6.13 o
   2  -7   8      250.73      249.11      5.69 o
   3  -7   8      173.53      179.91      5.52 o
   4  -7   8      711.21      699.63     11.66 o
   5  -7   8       17.21        9.19      5.99 o
   6  -7   8       74.37       84.72      6.77 o
   7  -7   8       90.68      114.62      8.25 o
   8  -7   8        3.90       16.32      7.59 o
   9  -7   8       15.49       30.47      8.61 o
  -8  -6   8       29.11       38.48     18.42 o
  -7  -6   8        5.46       -6.02     11.40 o
  -6  -6   8      795.07      750.92     78.54 o
  -5  -6   8      410.43      473.28     23.75 o
  -4  -6   8       86.97       76.13     16.22 o
  -3  -6   8      173.29      174.47      5.29 o
  -2  -6   8      371.09      389.88      6.22 o
  -1  -6   8       56.27       50.20      4.02 o
   0  -6   8       18.29       29.36      4.04 o
   1  -6   8      365.69      364.46      6.71 o
   2  -6   8      581.37      596.79      8.59 o
   3  -6   8      620.47      575.50      9.04 o
   4  -6   8     1049.27     1038.40     24.54 o
   5  -6   8       82.04       77.44      6.17 o
   6  -6   8      207.20      234.77      7.84 o
   7  -6   8       26.09       39.38      6.48 o
   8  -6   8       92.33       79.94      7.16 o
   9  -6   8      190.65      189.90      9.68 o
  -9  -5   8       93.51      103.22     20.50 o
  -8  -5   8      101.28       96.07     19.56 o
  -7  -5   8      181.75      169.33     18.85 o
  -6  -5   8       15.98       27.79     16.99 o
  -5  -5   8      475.21      464.14     23.34 o
  -4  -5   8      246.82      316.45     20.50 o
  -3  -5   8        3.45        5.42      4.43 o
  -2  -5   8       83.26       58.63      4.54 o
  -1  -5   8      284.45      278.76      5.64 o
   0  -5   8      566.89      556.94      6.91 o
   1  -5   8       90.79      246.04     26.40 o
   2  -5   8      293.27      305.02      6.20 o
   3  -5   8      609.19      614.70      9.03 o
   4  -5   8      343.10      395.92     20.37 o
   5  -5   8      148.58      150.72      9.16 o
   6  -5   8       27.46       18.77      5.66 o
   7  -5   8      203.03      209.12      7.49 o
   8  -5   8        0.83       28.99      6.23 o
   9  -5   8       19.15       17.43      6.26 o
  10  -5   8       79.10       91.34      9.06 o
  -9  -4   8       34.77       38.02     18.72 o
  -8  -4   8      122.03       82.54     19.18 o
  -7  -4   8      255.40      252.68     21.87 o
  -6  -4   8      456.76      429.86     23.25 o
  -5  -4   8        2.43       12.12     17.13 o
  -4  -4   8      113.26      122.73      5.54 o
  -3  -4   8      911.51      833.38     13.64 o
  -2  -4   8      453.27      513.18      6.69 o
  -1  -4   8      218.44      174.40      5.02 o
   0  -4   8      192.93      162.13      6.46 o
   1  -4   8      645.75      661.82      7.42 o
   2  -4   8       54.87      130.35      6.29 o
   3  -4   8        7.67        8.80      4.27 o
   4  -4   8     1053.14     1007.77     15.62 o
   5  -4   8       74.69       55.05      5.70 o
   6  -4   8       12.17       16.25      5.57 o
   7  -4   8      259.09      270.29      7.58 o
   8  -4   8       94.55       83.29      6.42 o
   9  -4   8      118.73      114.31      7.25 o
  10  -4   8       57.80       45.40      7.98 o
 -10  -3   8       11.60        6.09     18.62 o
  -9  -3   8      149.78      123.82     20.77 o
  -8  -3   8        5.92       -6.87     17.89 o
  -7  -3   8        2.59       11.17     17.40 o
  -6  -3   8      507.65      503.89     24.45 o
  -5  -3   8      231.20      225.41      6.31 o
  -4  -3   8       46.86       46.93      4.87 o
  -3  -3   8        4.06        1.68      3.99 o
  -2  -3   8     4180.99     4245.85     37.47 o
  -1  -3   8      819.53      813.88     15.55 o
   0  -3   8      195.44      185.80      5.28 o
   1  -3   8      642.28      756.70     10.53 o
   2  -3   8       10.16       16.91      3.68 o
   3  -3   8       85.09       78.36      4.77 o
   4  -3   8       93.69       84.30      7.43 o
   5  -3   8      410.43      402.86     13.90 o
   6  -3   8      157.84      120.83      6.14 o
   7  -3   8      160.15      154.72      7.37 o
   8  -3   8      537.54      552.41     11.51 o
   9  -3   8      496.38      467.75     11.00 o
  10  -3   8       76.41       51.46     12.31 o
 -10  -2   8       15.86        5.61     18.48 o
  -9  -2   8      131.33      127.92     14.78 o
  -8  -2   8      470.91      429.91     27.51 o
  -7  -2   8        8.53       17.16     18.40 o
  -5  -2   8      132.83      184.50      6.77 o
  -4  -2   8       80.90       81.58      4.70 o
  -3  -2   8       15.18       16.22      4.29 o
  -2  -2   8      229.17      201.31      5.84 o
  -1  -2   8      321.61      339.60      9.62 o
   0  -2   8      761.96      758.25      7.29 o
   1  -2   8       37.76       45.56      3.90 o
   2  -2   8      476.35      442.68      8.80 o
   3  -2   8       25.38       15.10      4.20 o
   4  -2   8      535.39      532.43      8.94 o
   5  -2   8       19.73       21.20      6.02 o
   6  -2   8       26.54       18.80      6.11 o
   7  -2   8      200.00      196.20      9.14 o
   8  -2   8        2.95        7.63      5.71 o
   9  -2   8      157.15      144.62      8.11 o
 -10  -1   8       10.55       16.98     19.10 o
  -9  -1   8      109.02      103.62     14.45 o
  -8  -1   8      134.87      131.15     19.57 o
  -7  -1   8      245.25      268.05     17.63 o
  -6  -1   8      687.22      721.47      9.76 o
  -5  -1   8      186.80      149.32      5.80 o
  -4  -1   8      160.73      172.82      5.82 o
  -3  -1   8      716.19      671.15     15.33 o
  -2  -1   8      954.89     1027.11     23.22 o
  -1  -1   8       94.63       82.34      4.80 o
   0  -1   8      115.30      114.41      4.38 o
   1  -1   8     1253.94     1196.53      8.84 o
   2  -1   8       99.33      109.74      4.89 o
   3  -1   8      456.12      448.89      7.77 o
   4  -1   8      187.27      182.10      5.74 o
   5  -1   8      139.09      117.26      6.93 o
   6  -1   8       11.82        9.33      5.83 o
   7  -1   8      149.93      167.49      7.40 o
   8  -1   8      158.12      127.20      7.33 o
   9  -1   8        4.91        3.13     25.15 o
 -10   0   8       50.85       36.80     21.77 o
  -9   0   8      403.19      439.56     25.90 o
  -8   0   8      125.87      133.22     11.89 o
  -7   0   8       69.24       72.44     10.28 o
  -6   0   8      266.60      315.63      7.72 o
  -5   0   8      577.33      553.00     14.54 o
  -4   0   8      396.02      424.59      7.83 o
  -3   0   8        1.95       -4.74      4.74 o
  -2   0   8     1196.80     1194.79     19.21 o
  -1   0   8        1.32       -2.12      4.84 o
   0   0   8        1.75        0.90      3.91 o
   1   0   8       49.71       79.66      6.81 o
   2   0   8     1292.78     1224.11     15.09 o
   3   0   8      430.33      379.14      6.84 o
   4   0   8       54.59       39.20      4.97 o
   5   0   8      976.93      987.22     22.76 o
   6   0   8        8.06        6.97      5.91 o
   7   0   8       35.16       20.50      6.11 o
   8   0   8       27.38       21.81      6.59 o
   9   0   8       61.68       42.27     24.65 o
 -10   1   8        0.22        5.55     20.94 o
  -9   1   8       49.41       70.42     26.85 o
  -8   1   8      452.08      457.20     15.44 o
  -7   1   8       37.41       38.62      5.43 o
  -6   1   8        8.15        8.83      5.23 o
  -5   1   8      469.93      489.21     17.19 o
  -4   1   8      615.75      617.11      9.34 o
  -3   1   8       18.32       25.16     10.25 o
  -2   1   8        7.14        5.35      4.48 o
  -1   1   8      579.67      543.76      8.77 o
   0   1   8        5.09       11.00      4.18 o
   1   1   8       15.65        8.86      4.30 o
   2   1   8      626.04      617.98     12.71 o
   3   1   8      252.52      238.01      6.20 o
   4   1   8      637.36      634.96      8.61 o
   5   1   8      276.34      282.13     10.90 o
   6   1   8      378.28      357.81      7.93 o
   7   1   8        1.03       33.18      6.77 o
   8   1   8        0.60       -5.28     23.20 o
   9   1   8       27.32       47.89     25.86 o
 -10   2   8       85.94       85.99     15.87 o
  -9   2   8        0.83       10.26     12.03 o
  -8   2   8       63.46       64.31     11.68 o
  -7   2   8      427.53      440.48     12.24 o
  -6   2   8      175.02      210.81      6.91 o
  -5   2   8      306.46      289.40     11.56 o
  -4   2   8      678.57      706.06     13.67 o
  -3   2   8      131.76      112.20      6.29 o
  -2   2   8      818.89      785.88     14.13 o
  -1   2   8      417.68      383.74      8.14 o
   0   2   8      499.61      491.61      6.86 o
   1   2   8       74.21      197.18      7.38 o
   2   2   8       15.19       12.14      4.71 o
   3   2   8      723.84      713.20      9.53 o
   4   2   8       51.57       38.26      5.84 o
   5   2   8      486.57      464.66      9.28 o
   6   2   8        8.03        5.36      5.79 o
   7   2   8       25.68       43.25      6.59 o
   8   2   8       88.16       83.48     26.59 o
 -10   3   8       39.95       26.96     13.13 o
  -9   3   8        1.98       -1.61     12.38 o
  -8   3   8        7.50        5.75      6.15 o
  -7   3   8      165.91      168.19      7.07 o
  -6   3   8      192.60      203.28      6.88 o
  -5   3   8      284.95      313.75      8.34 o
  -4   3   8        8.81        2.74      6.03 o
  -3   3   8       54.65       44.14      6.07 o
  -2   3   8      229.31      240.04      6.50 o
  -1   3   8      407.24      359.71      6.58 o
   0   3   8      254.23      224.07      5.87 o
   1   3   8       44.71       41.40      4.90 o
   2   3   8      353.22      354.75      7.35 o
   3   3   8        2.10       -2.32      5.07 o
   4   3   8        0.89       -5.63      5.63 o
   5   3   8      226.91      228.61      7.68 o
   6   3   8      137.00      121.80      6.79 o
   7   3   8       67.30       53.85     24.29 o
   8   3   8       84.91       89.43     27.35 o
  -9   4   8       63.94       53.75     13.00 o
  -8   4   8      177.68      196.03      8.77 o
  -7   4   8      173.42      157.42     10.46 o
  -6   4   8        9.61       12.55      5.64 o
  -5   4   8       17.57       15.16      6.24 o
  -4   4   8     1170.20     1140.42     13.45 o
  -3   4   8       39.79       29.76      6.47 o
  -2   4   8       15.21       13.99      5.20 o
  -1   4   8      519.71      522.74      9.27 o
   0   4   8      284.72      264.42     12.16 o
   1   4   8       41.77       37.70      5.19 o
   2   4   8      300.07      285.25      7.03 o
   3   4   8      328.53      313.99     10.81 o
   4   4   8       12.34       16.29      5.93 o
   5   4   8        1.43        9.75      6.15 o
   6   4   8      136.26      129.30     11.57 o
   7   4   8       20.02       14.37     15.51 o
  -9   5   8        9.43        8.80      7.92 o
  -8   5   8       19.63       23.66      6.94 o
  -7   5   8      213.10      239.96      9.41 o
  -6   5   8       91.04       97.90      7.62 o
  -5   5   8        0.68        7.32      6.48 o
  -4   5   8      612.78      601.12     11.03 o
  -3   5   8      211.22      194.71      6.80 o
  -2   5   8       21.91       16.37      5.31 o
  -1   5   8        3.69        6.75      4.75 o
   0   5   8      573.57      558.46     10.62 o
   1   5   8      327.34      301.67      7.11 o
   2   5   8      297.90      306.65      8.30 o
   3   5   8      135.06      127.30      7.31 o
   4   5   8       24.22       34.85      6.46 o
   5   5   8       85.41      112.48     13.38 o
   6   5   8       26.06       21.09     15.44 o
   7   5   8      183.79      197.33     28.86 o
  -8   6   8       83.31      100.96     10.12 o
  -7   6   8        2.29        8.28      7.53 o
  -6   6   8      270.12      263.98      9.85 o
  -5   6   8       31.27       33.32      7.45 o
  -4   6   8        2.36        2.77      5.87 o
  -3   6   8       32.98       21.23      6.77 o
  -2   6   8        1.65       -2.04      6.19 o
  -1   6   8        8.16        3.63      5.50 o
   0   6   8      211.56      198.73      7.08 o
   1   6   8      291.90      267.23      8.37 o
   2   6   8      203.10      209.33      8.01 o
   3   6   8       85.59       81.44      7.11 o
   4   6   8       45.86       43.19      6.87 o
   5   6   8       96.30      175.44     30.32 o
   6   6   8        5.79       22.81     24.46 o
  -7   7   8      494.29      527.17     14.32 o
  -6   7   8       60.89       84.09      8.60 o
  -5   7   8       20.12       16.76      7.27 o
  -4   7   8       89.68       78.27      6.82 o
  -3   7   8       65.08       44.70      6.51 o
  -2   7   8        2.96       -2.28      5.60 o
  -1   7   8      117.42      100.68      6.90 o
   0   7   8       81.82       72.92      6.52 o
   1   7   8       44.65       32.98      6.12 o
   2   7   8       39.23       46.18      6.24 o
   3   7   8      243.92      226.95      8.59 o
   4   7   8       16.78       17.04     14.87 o
   5   7   8        3.16        4.14     23.40 o
  -5   8   8        0.24       12.78      7.59 o
  -4   8   8      157.82      137.94      8.67 o
  -3   8   8      355.50      368.06     14.25 o
  -2   8   8        8.63        7.32      6.01 o
  -1   8   8        4.20        1.01      5.80 o
   0   8   8      170.67      166.97      7.17 o
   1   8   8       46.86       43.50      6.30 o
   2   8   8       18.15       20.09      6.80 o
   3   8   8       80.48       81.41      9.59 o
  -3   9   8      255.35      277.57     21.91 o
  -2   9   8       73.96       82.06     11.42 o
  -1   9   8        0.49        2.01      6.89 o
   0   9   8       28.41       21.60      7.29 o
   1   9   8      152.96      146.44     10.91 o
   2   9   8       31.83       36.76      8.76 o
  -1 -11   9       23.26        9.13     15.33 o
   0 -11   9        4.17       16.18     14.69 o
   1 -11   9      348.17      361.28     19.78 o
   2 -11   9      130.20      163.02      9.85 o
   3 -11   9        7.60       24.15      7.94 o
  -2 -10   9      316.85      332.73     21.52 o
  -1 -10   9       70.74       70.07     15.57 o
   0 -10   9       58.71       43.45     14.45 o
   1 -10   9       24.67       27.11      6.13 o
   2 -10   9      184.80      197.77      9.36 o
   3 -10   9       52.17       66.79      8.17 o
   4 -10   9       14.57        3.45      7.85 o
   5 -10   9      130.88      152.73     24.22 o
  -4  -9   9       35.21       22.95     12.83 o
  -3  -9   9      116.58      111.53     18.32 o
  -2  -9   9      136.37      104.38     16.96 o
  -1  -9   9      118.38      120.60     16.08 o
   0  -9   9      108.05      106.74      5.92 o
   1  -9   9      272.57      301.85      7.59 o
   2  -9   9        0.03        0.33      4.91 o
   3  -9   9        8.09        9.18      5.58 o
   4  -9   9      267.94      292.76     10.11 o
   5  -9   9        4.61       -3.16      7.65 o
   6  -9   9       10.57        8.91      8.24 o
  -6  -8   9       10.73        7.46     16.24 o
  -5  -8   9      146.31      178.56     21.09 o
  -4  -8   9       25.76       32.14     10.15 o
  -3  -8   9       62.73       86.97     11.35 o
  -2  -8   9      511.48      556.90     44.87 o
  -1  -8   9      129.77      106.66      5.20 o
   0  -8   9      113.68      120.49      5.39 o
   1  -8   9      448.95      441.08     11.69 o
   2  -8   9       80.50      121.81      5.39 o
   3  -8   9       89.70       72.20      5.80 o
   4  -8   9        9.29        6.25      6.22 o
   5  -8   9      297.81      300.65      8.86 o
   6  -8   9       73.43       65.86      8.56 o
   7  -8   9       35.73       36.95      8.34 o
  -7  -7   9       39.24       33.00     17.85 o
  -6  -7   9        0.24        5.08     12.71 o
  -5  -7   9       68.24       80.28     18.51 o
  -4  -7   9       94.45      118.60     11.05 o
  -3  -7   9        3.89        7.90      9.27 o
  -2  -7   9      101.88       99.83      5.01 o
  -1  -7   9      548.28      549.58      8.65 o
   0  -7   9      131.00      127.90      5.02 o
   1  -7   9       92.37       86.56      5.01 o
   2  -7   9      472.17      490.50      7.22 o
   3  -7   9        7.32        7.96      5.16 o
   4  -7   9      269.49      292.31      8.32 o
   5  -7   9       11.87       -0.86      6.19 o
   6  -7   9      205.86      173.45      7.74 o
   7  -7   9       58.32       67.57      9.54 o
   8  -7   9       45.94       72.95      7.58 o
  -7  -6   9      583.69      670.04     29.28 o
  -6  -6   9       79.72       69.00     18.89 o
  -5  -6   9       30.73       22.63     17.28 o
  -4  -6   9      189.72      216.03     20.19 o
  -3  -6   9       17.88       17.88      9.49 o
  -2  -6   9       93.68       89.51      4.75 o
  -1  -6   9      263.01      241.75      5.91 o
   0  -6   9      302.97      291.89      6.51 o
   1  -6   9      173.40      163.71      5.34 o
   2  -6   9        0.76       35.00      4.80 o
   3  -6   9      862.27      847.97     12.70 o
   4  -6   9      665.56      634.30     11.82 o
   5  -6   9      278.91      293.90      9.25 o
   6  -6   9       20.22       23.35      6.53 o
   7  -6   9       28.18       13.70      6.23 o
   8  -6   9       15.39       25.51      6.75 o
  -8  -5   9       40.02       39.28     18.71 o
  -7  -5   9       29.35       52.14     19.64 o
  -6  -5   9      134.80      108.73     20.31 o
  -5  -5   9      718.72      738.02     28.08 o
  -4  -5   9       27.03       91.64     18.56 o
  -3  -5   9      714.10      737.50     14.75 o
  -2  -5   9       80.44       70.55      5.11 o
  -1  -5   9       23.67       14.60      4.59 o
   0  -5   9      175.57      181.44      6.30 o
   1  -5   9        5.01       -2.82      4.81 o
   2  -5   9      635.08      652.88      8.11 o
   3  -5   9       13.23       10.81      5.04 o
   4  -5   9       80.74       69.88      5.63 o
   5  -5   9      524.84      545.90     11.71 o
   6  -5   9       58.41       45.01      6.42 o
   7  -5   9       66.88       57.01      6.46 o
   8  -5   9       64.87       86.39      7.30 o
   9  -5   9      131.06      121.22      7.92 o
  -8  -4   9       38.77       32.00     19.63 o
  -7  -4   9        2.60        9.52     19.12 o
  -6  -4   9       37.15       21.54     18.14 o
  -5  -4   9      125.00      138.97     20.38 o
  -4  -4   9      965.82      957.67     10.99 o
  -3  -4   9       70.29       67.32      5.79 o
  -2  -4   9       98.70       88.79      5.49 o
  -1  -4   9       25.73       19.48      4.95 o
   0  -4   9        8.87        4.25      5.10 o
   1  -4   9      301.39      313.35      6.50 o
   2  -4   9      498.19      520.60      7.64 o
   3  -4   9      324.81      337.04      7.95 o
   4  -4   9        2.83        3.98      5.56 o
   5  -4   9        0.65        0.27      5.66 o
   6  -4   9      654.17      668.33     11.55 o
   7  -4   9        0.88        8.43      5.92 o
   8  -4   9       10.63       15.57      6.36 o
   9  -4   9       42.92       48.87      7.13 o
  -9  -3   9        0.06        6.22     19.10 o
  -8  -3   9        1.01       11.53     19.82 o
  -7  -3   9      245.12      276.05     23.60 o
  -6  -3   9        1.12       13.48     17.85 o
  -5  -3   9      109.61       80.25     19.13 o
  -4  -3   9      429.39      372.15      9.22 o
  -3  -3   9      248.31      275.32     10.42 o
  -2  -3   9      176.90      153.48      5.71 o
  -1  -3   9      527.97      511.97     13.21 o
   0  -3   9     2025.85     2006.08     15.29 o
   1  -3   9      132.51      134.88      5.96 o
   2  -3   9      158.61      141.70      5.55 o
   3  -3   9       65.22       65.57      6.36 o
   4  -3   9       32.78       18.55      5.86 o
   5  -3   9       53.38       49.27      6.84 o
   6  -3   9       74.56       93.14      8.54 o
   7  -3   9      126.10      122.78      6.92 o
   8  -3   9       97.11      110.86      7.83 o
   9  -3   9       62.68       50.05      7.25 o
  10  -3   9       23.21       32.02     11.88 o
  -9  -2   9       93.64       82.09     20.18 o
  -8  -2   9       27.43       19.32     19.93 o
  -7  -2   9       68.21       76.24     19.62 o
  -5  -2   9      149.18      188.66      8.53 o
  -4  -2   9        4.12        1.26      4.83 o
  -3  -2   9      165.89      191.15      6.91 o
  -2  -2   9       80.91       69.71      5.01 o
  -1  -2   9      551.97      556.02      8.67 o
   0  -2   9     1064.38     1050.07      9.89 o
   1  -2   9      991.71     1012.89     21.11 o
   2  -2   9      481.92      475.19      8.91 o
   3  -2   9       16.27       14.86      4.92 o
   4  -2   9       81.96       78.75      5.59 o
   5  -2   9       53.31       46.13      6.55 o
   6  -2   9       56.76       52.20      7.70 o
   7  -2   9       96.61      106.97      6.83 o
   8  -2   9      109.39      112.03      6.99 o
   9  -2   9      533.73      519.83     18.33 o
  -9  -1   9      136.51      133.08     21.73 o
  -6  -1   9      332.82      322.06      7.80 o
  -5  -1   9       17.28      114.28      8.20 o
  -4  -1   9       45.66       50.26      5.33 o
  -3  -1   9      175.18      179.63      6.41 o
  -2  -1   9      253.40      248.82      7.28 o
  -1  -1   9       40.48       36.97      4.99 o
   0  -1   9      337.20      301.76      6.72 o
   1  -1   9      167.16      171.31      5.39 o
   2  -1   9      387.57      388.26      6.90 o
   3  -1   9      724.93      765.67      9.06 o
   4  -1   9      253.07      261.90      6.76 o
   5  -1   9        1.78       -0.46      6.25 o
   6  -1   9       34.04       32.04      6.80 o
   7  -1   9       21.57       46.14      7.22 o
   8  -1   9        0.43       -0.57      7.65 o
   9  -1   9       20.54      -10.88     24.57 o
  -9   0   9        8.42       -1.58     20.02 o
  -7   0   9      380.84      391.05     18.62 o
  -6   0   9      295.69      276.17      7.61 o
  -5   0   9        0.32        2.63      5.28 o
  -4   0   9      142.56      118.69      6.21 o
  -3   0   9      639.64      658.12     14.15 o
  -2   0   9      127.21      131.21      5.83 o
  -1   0   9       17.56        7.31      4.85 o
   0   0   9     1275.79     1211.68     13.61 o
   1   0   9       89.09      117.76      5.92 o
   2   0   9      213.08      209.89      6.37 o
   3   0   9      306.89      292.29      7.04 o
   4   0   9      396.76      391.11      7.71 o
   5   0   9       16.96       11.34      5.55 o
   6   0   9        3.19       -3.26      6.80 o
   7   0   9      144.96      124.29      8.15 o
   8   0   9       57.01       73.79      7.64 o
  -9   1   9      393.42      465.36     26.96 o
  -8   1   9        3.58       15.38     11.35 o
  -7   1   9       48.06       64.50      6.50 o
  -6   1   9      519.57      527.72     12.20 o
  -5   1   9       51.03       95.47      6.69 o
  -4   1   9        0.02       -2.71      5.67 o
  -3   1   9      739.35      758.43     16.64 o
  -2   1   9       94.14       72.31      5.53 o
  -1   1   9       64.82       58.89      5.61 o
   0   1   9       11.93       14.27      5.16 o
   1   1   9      582.78      576.37      8.97 o
   2   1   9       19.65       15.76      5.24 o
   3   1   9      106.22      105.96      5.94 o
   4   1   9      420.67      444.15      8.23 o
   5   1   9      408.48      373.62      9.09 o
   6   1   9      180.39      176.43      7.35 o
   7   1   9      205.32      191.09      8.51 o
   8   1   9       23.47       36.79     24.95 o
  -9   2   9      271.03      292.21     21.03 o
  -8   2   9       58.85       77.85     12.23 o
  -7   2   9        2.90        5.87      5.54 o
  -6   2   9      146.12      144.16      9.49 o
  -5   2   9       59.26       64.86      6.41 o
  -4   2   9       12.40       12.71      6.05 o
  -3   2   9       91.42       83.16      6.43 o
  -2   2   9      930.55      865.69     10.05 o
  -1   2   9      168.00      155.72      6.09 o
   0   2   9      540.90      549.27      9.05 o
   1   2   9       94.28      104.34      6.40 o
   2   2   9       85.93       71.44      5.73 o
   3   2   9       11.33        2.22      5.35 o
   4   2   9        0.94        5.36      5.94 o
   5   2   9        1.16       -0.29      6.08 o
   6   2   9       36.96       48.41      6.82 o
   7   2   9      136.78      137.86      8.18 o
   8   2   9       64.92       47.90     26.49 o
  -9   3   9        2.65        6.39     12.08 o
  -8   3   9       81.32       82.56      7.21 o
  -7   3   9      118.21      131.50      7.26 o
  -6   3   9      141.73      137.41      8.00 o
  -5   3   9       89.10       94.64      9.10 o
  -4   3   9       29.52       20.22      6.27 o
  -3   3   9      569.97      567.13      9.12 o
  -2   3   9      151.24      116.21      6.15 o
  -1   3   9      132.58      113.71      5.70 o
   0   3   9      566.72      568.73     10.66 o
   1   3   9       22.81       26.61      5.82 o
   2   3   9      642.29      620.47     12.43 o
   3   3   9       57.90       42.03      5.72 o
   4   3   9      370.05      343.29      8.87 o
   5   3   9        0.08       -1.02      6.09 o
   6   3   9       40.95       28.58      6.39 o
   7   3   9       96.04       49.62     24.99 o
  -9   4   9       53.26       24.67     20.04 o
  -8   4   9        3.53        9.11      6.81 o
  -7   4   9        6.34        6.87      6.59 o
  -6   4   9       89.03       96.48      7.53 o
  -5   4   9        1.08        9.51      6.63 o
  -4   4   9      186.62      151.37      7.83 o
  -3   4   9      242.61      235.83      7.38 o
  -2   4   9      770.75      741.30      9.98 o
  -1   4   9       72.76       64.96      5.49 o
   0   4   9       34.80       45.62      7.16 o
   1   4   9       72.21       77.25      6.38 o
   2   4   9        1.25       -2.65      5.35 o
   3   4   9       20.42       14.73      5.91 o
   4   4   9        3.07       -1.69      6.21 o
   5   4   9       65.48       62.36      7.32 o
   6   4   9        4.07        5.97     19.51 o
   7   4   9       23.16       -2.30     26.40 o
  -8   5   9      112.23       96.35      9.47 o
  -7   5   9        1.42       -6.36      7.46 o
  -6   5   9       23.26       27.35      7.69 o
  -5   5   9       88.33      104.61      7.90 o
  -4   5   9      179.83      160.17      7.14 o
  -3   5   9       18.25       15.76      5.76 o
  -2   5   9      747.62      726.40      9.35 o
  -1   5   9      225.48      210.05      6.57 o
   0   5   9       15.02       20.83      5.89 o
   1   5   9        2.72        9.71      6.72 o
   2   5   9      421.59      373.69     10.44 o
   3   5   9      174.99      176.92      8.16 o
   4   5   9       41.97       35.13      6.99 o
   5   5   9       39.21       32.58      7.10 o
   6   5   9        2.62       69.64     25.10 o
  -7   6   9       80.86       68.68      9.95 o
  -6   6   9       42.57       50.13      8.24 o
  -5   6   9       36.57       30.10      7.33 o
  -4   6   9      258.90      232.27      9.27 o
  -3   6   9       78.46       79.11      7.56 o
  -2   6   9       54.48       46.94      6.54 o
  -1   6   9      292.80      269.61      8.11 o
   0   6   9       40.26       46.29      6.25 o
   1   6   9       55.69       53.24      6.41 o
   2   6   9        8.92       13.94      7.36 o
   3   6   9       37.39       26.35      7.19 o
   4   6   9      271.48      289.44      9.58 o
   5   6   9       13.80       30.72     23.53 o
  -4   7   9       78.29       86.40      8.54 o
  -3   7   9       35.76       23.89      6.40 o
  -2   7   9       45.84       31.36      6.09 o
  -1   7   9       17.64       14.06      6.45 o
   0   7   9        2.21        3.24      6.28 o
   1   7   9       62.19       63.75      7.07 o
   2   7   9       13.20       11.75      6.57 o
   3   7   9        0.67        5.08      8.76 o
   4   7   9        6.30       46.32     21.17 o
  -3   8   9        2.13       18.22     16.01 o
  -2   8   9       68.71       59.27     17.40 o
  -1   8   9      149.91      140.60     18.67 o
   0   8   9       20.68       19.63      9.76 o
   1   8   9        2.23      -13.26     13.26 o
  -1 -10  10       86.47       86.33     16.23 o
   0 -10  10       94.25       82.74     15.48 o
   1 -10  10       99.44      100.17      7.19 o
   2 -10  10       69.15       82.99     10.52 o
   3 -10  10       37.46       50.15     11.56 o
   4 -10  10      125.33      105.07     24.38 o
  -3  -9  10       18.75        9.88     17.14 o
  -2  -9  10      296.16      250.08     20.67 o
  -1  -9  10      207.52      169.66     17.44 o
   0  -9  10       16.89       22.79      5.68 o
   1  -9  10       67.81       72.29      6.33 o
   2  -9  10       29.23       56.65      7.08 o
   3  -9  10       57.87       58.98      6.37 o
   4  -9  10       52.86       67.91      7.34 o
   5  -9  10       32.26       15.43     21.04 o
  -4  -8  10        3.48       -0.95     10.32 o
  -3  -8  10      334.21      369.16     15.34 o
  -2  -8  10       45.97       31.78      9.79 o
  -1  -8  10        0.87        0.01      4.80 o
   0  -8  10      566.81      581.29      8.44 o
   1  -8  10       10.16       10.80      5.25 o
   2  -8  10       16.14       13.35      5.28 o
   3  -8  10       30.72       49.46      6.06 o
   4  -8  10       74.96       74.53      7.20 o
   5  -8  10        0.25        3.26      6.85 o
   6  -8  10       18.78       22.70     19.83 o
  -6  -7  10       42.94       21.03     19.65 o
  -5  -7  10        4.01        1.67     18.83 o
  -4  -7  10        3.13       17.42     12.49 o
  -3  -7  10      342.46      373.62     14.14 o
  -2  -7  10      310.23      309.96     12.60 o
  -1  -7  10       11.62       13.45      4.98 o
   0  -7  10      136.29      131.70      5.80 o
   1  -7  10      423.19      407.33      7.64 o
   2  -7  10        3.76       31.23      5.58 o
   3  -7  10        3.93        6.32      5.53 o
   4  -7  10      180.58      187.78      9.15 o
   5  -7  10       48.72       48.30      6.88 o
   6  -7  10      121.37      130.79      7.84 o
   7  -7  10       74.78       80.68     21.82 o
  -6  -6  10       29.70       29.41     19.61 o
  -5  -6  10      563.10      569.44     27.11 o
  -4  -6  10       34.70       57.66     17.23 o
  -3  -6  10        3.56        4.22     10.12 o
  -2  -6  10      173.75      165.88      6.54 o
  -1  -6  10       43.96       46.00      5.46 o
   0  -6  10        2.17        6.87      4.79 o
   1  -6  10      172.56      194.18      6.26 o
   2  -6  10       81.31       75.12      5.13 o
   3  -6  10      406.76      404.58     15.59 o
   4  -6  10       96.63       81.47      6.22 o
   5  -6  10      102.93       85.66      7.00 o
   6  -6  10      180.34      206.37      8.30 o
   7  -6  10       23.78       19.37      7.10 o
  -6  -5  10       68.28       50.68     21.08 o
  -5  -5  10      180.62      246.29     22.88 o
  -4  -5  10      653.06      679.37     27.98 o
  -3  -5  10      441.04      435.30      8.13 o
  -2  -5  10        0.04       -2.68      5.30 o
  -1  -5  10        1.33       -3.24      5.17 o
   0  -5  10       38.17       43.00      5.65 o
   1  -5  10        9.18       11.03      5.52 o
   2  -5  10       65.41       66.56      5.50 o
   3  -5  10      160.99      175.68      7.45 o
   4  -5  10     1210.44     1160.16     25.43 o
   5  -5  10       20.91       17.16      6.27 o
   6  -5  10      205.60      170.73      8.71 o
   7  -5  10      132.56      154.45      7.94 o
   8  -5  10        6.05        1.08     10.94 o
  -7  -4  10       29.01       -4.39     20.53 o
  -6  -4  10       97.23       84.81     20.61 o
  -5  -4  10      113.55      117.38     20.76 o
  -4  -4  10       47.37       67.66      8.09 o
  -3  -4  10      985.95      955.32     16.44 o
  -2  -4  10      369.24      395.18      8.15 o
  -1  -4  10      425.38      424.75      8.28 o
   0  -4  10       61.97       59.91      5.90 o
   1  -4  10       16.51       25.68      6.36 o
   2  -4  10       25.34       23.86      5.69 o
   3  -4  10       34.52       36.25      6.25 o
   4  -4  10      250.37      264.64      8.99 o
   5  -4  10       51.51       41.09      6.45 o
   6  -4  10        3.49        8.09      6.32 o
   7  -4  10       79.02       84.66      9.17 o
   8  -4  10      183.09      144.41      7.81 o
  -7  -3  10       44.81       35.62     20.93 o
  -6  -3  10       87.83       86.56     19.95 o
  -5  -3  10      425.59      475.00     25.71 o
  -4  -3  10       79.59      105.39     11.70 o
  -3  -3  10      215.39      222.63      7.50 o
  -2  -3  10       29.45       25.08      4.86 o
  -1  -3  10      141.09      129.23      6.97 o
   0  -3  10      423.32      446.26      9.35 o
   1  -3  10       15.60       21.14      6.43 o
   2  -3  10      274.30      301.58      8.05 o
   3  -3  10      134.82      136.57      6.97 o
   4  -3  10        0.06       -5.73      5.95 o
   5  -3  10      322.66      327.03      9.35 o
   6  -3  10       42.81       39.76      7.31 o
   7  -3  10       99.22       98.15      6.95 o
   8  -3  10       22.21       25.44      7.13 o
  -8  -2  10      182.98      159.84     23.06 o
  -7  -2  10      118.54      124.46     21.06 o
  -5  -2  10      281.12      307.03     10.74 o
  -4  -2  10      403.19      420.46     10.07 o
  -3  -2  10        2.43        2.42      4.91 o
  -2  -2  10       50.22       50.25      5.23 o
  -1  -2  10      309.25      304.64      8.48 o
   0  -2  10     1584.76     1577.64     16.90 o
   1  -2  10      596.77      595.48     10.64 o
   2  -2  10      609.36      681.63     13.44 o
   3  -2  10       11.96        9.96      5.17 o
   4  -2  10       72.85       80.50      6.06 o
   5  -2  10       32.58       31.15      7.08 o
   6  -2  10       36.06       21.44      7.18 o
   7  -2  10       22.69       31.74      7.65 o
   8  -2  10       99.36      118.45      8.21 o
  -5  -1  10      116.41      136.52      7.04 o
  -4  -1  10       83.53       91.32      6.48 o
  -3  -1  10       46.51       36.83      5.59 o
  -2  -1  10       78.89       85.05      5.11 o
  -1  -1  10      106.02      115.76      5.99 o
   0  -1  10       63.76       51.86      5.70 o
   1  -1  10      512.02      522.00     14.70 o
   2  -1  10      134.57      141.95      6.68 o
   3  -1  10      248.16      241.26      6.90 o
   4  -1  10      263.54      233.96      8.00 o
   5  -1  10       85.96       76.21      7.42 o
   6  -1  10       14.20        7.77      6.77 o
   7  -1  10       13.99        0.14      7.27 o
   8  -1  10      113.94      124.31      7.93 o
  -6   0  10       67.97       74.99      6.81 o
  -5   0  10      473.14      506.20     15.14 o
  -4   0  10       35.47       29.62      5.85 o
  -3   0  10        0.19       -5.06      5.06 o
  -2   0  10       39.69       51.40      5.39 o
  -1   0  10      286.11      267.38      9.94 o
   0   0  10       10.08        8.83      5.42 o
   1   0  10       68.20       85.52      6.22 o
   2   0  10      339.39      382.24      8.42 o
   3   0  10       24.93       20.25      5.65 o
   4   0  10        0.49        5.56      5.70 o
   5   0  10      394.90      438.68     13.01 o
   6   0  10       69.70       58.77      7.97 o
   7   0  10       66.64       77.78      8.35 o
   8   0  10        5.59        6.58      7.85 o
  -7   1  10      146.54      170.22     17.06 o
  -6   1  10        0.18       -0.14      6.39 o
  -5   1  10        7.87       18.90      6.02 o
  -4   1  10      795.42      736.64     13.02 o
  -3   1  10       43.50       30.24      5.51 o
  -2   1  10        0.48       -2.39      5.30 o
  -1   1  10      585.52      578.91     16.42 o
   0   1  10      221.09      209.75      7.19 o
   1   1  10       34.68       34.59      5.96 o
   2   1  10       96.40      100.76      6.67 o
   3   1  10       59.10       53.04      6.05 o
   4   1  10        6.79        4.89      5.84 o
   5   1  10      141.09      128.05      7.36 o
   6   1  10      148.27      132.09     11.96 o
   7   1  10      106.32       98.22      8.37 o
  -8   2  10        5.99        1.82     15.95 o
  -7   2  10      353.58      357.93      9.91 o
  -6   2  10       71.37       91.03      7.64 o
  -5   2  10       42.89       56.81      6.91 o
  -4   2  10       15.04       18.99      8.13 o
  -3   2  10       55.19       44.02      5.81 o
  -2   2  10      240.42      239.20      7.22 o
  -1   2  10       31.94       28.30      5.22 o
   0   2  10      300.44      277.00      7.84 o
   1   2  10        6.53        9.02      5.79 o
   2   2  10       85.03       89.02      6.83 o
   3   2  10      303.95      316.30      8.63 o
   4   2  10      158.27      150.79      8.01 o
   5   2  10      459.62      473.29     11.02 o
   6   2  10       66.31       61.13      7.64 o
   7   2  10       48.09       48.32     10.64 o
  -8   3  10       28.52       30.77     17.08 o
  -7   3  10       23.78       22.22      7.31 o
  -6   3  10      216.91      196.81      8.72 o
  -5   3  10       92.18      111.02      7.56 o
  -4   3  10       52.28       50.43      6.25 o
  -3   3  10       34.11       29.38      6.02 o
  -2   3  10       73.61       67.04      5.75 o
  -1   3  10      635.54      619.36      8.80 o
   0   3  10        7.54        2.25      5.90 o
   1   3  10      103.20       87.65      6.68 o
   2   3  10       22.28       26.70      6.54 o
   3   3  10        9.17        4.77      6.42 o
   4   3  10       35.18       22.95      7.09 o
   5   3  10        5.25       -3.95      7.06 o
   6   3  10       80.05       70.46      8.22 o
  -8   4  10        2.97       10.64      8.20 o
  -7   4  10       34.62       34.57      7.34 o
  -6   4  10        0.13        5.14      7.46 o
  -5   4  10       13.74       19.52      7.21 o
  -4   4  10      368.97      380.38      8.98 o
  -3   4  10       57.33       41.58      6.31 o
  -2   4  10        2.38        6.05      5.45 o
  -1   4  10       31.35       44.37      5.66 o
   0   4  10      230.06      197.01      7.25 o
   1   4  10       16.54       26.02      6.60 o
   2   4  10       64.01       51.42      6.64 o
   3   4  10      236.85      243.10      8.71 o
   4   4  10       19.59       19.79      7.35 o
   5   4  10       26.41       16.48      7.46 o
   6   4  10       34.34        9.07     23.09 o
  -6   5  10       25.61       14.11      8.83 o
  -5   5  10       31.10       31.20      7.37 o
  -4   5  10        4.30       -1.76      7.14 o
  -3   5  10      331.53      309.26      9.63 o
  -2   5  10      115.90      116.65      7.25 o
  -1   5  10        1.26        3.33      6.24 o
   0   5  10      157.90      164.97      8.66 o
   1   5  10        5.61        9.92      6.40 o
   2   5  10      128.79      143.15      8.84 o
   3   5  10       10.13        5.92      7.28 o
   4   5  10      100.47       83.13     10.13 o
   5   5  10       41.37       48.34     10.90 o
  -4   6  10      195.23      200.62      9.45 o
  -3   6  10        6.04        6.27      6.90 o
  -2   6  10      110.48       97.70      7.58 o
  -1   6  10       13.71       14.66      6.54 o
   0   6  10       51.00       49.69      6.92 o
   1   6  10       97.74       93.42      7.24 o
   2   6  10       86.46       82.38      8.77 o
   3   6  10      196.98      173.80     10.90 o
   4   6  10        0.10       -8.23      8.23 o
   0 -10  11      130.57      134.61     16.99 o
   1 -10  11       46.19       34.84      7.93 o
  -1  -9  11       13.70       39.97     17.21 o
   0  -9  11      158.61      153.48      7.22 o
   1  -9  11       51.34       53.94      7.69 o
   2  -9  11        3.77       15.78      6.90 o
   3  -9  11      111.66      143.37     18.29 o
  -4  -8  11        1.28        4.04     12.53 o
  -3  -8  11       44.86       32.00     11.05 o
  -2  -8  11       62.99       61.72     10.99 o
  -1  -8  11      183.46      218.68     23.96 o
   0  -8  11       38.78       46.55      5.76 o
   1  -8  11       40.83       25.16      6.27 o
   2  -8  11      235.65      268.64      8.48 o
   3  -8  11       32.51       45.13      6.92 o
   4  -8  11        1.12       19.57      8.41 o
   5  -8  11      107.33       90.63     21.16 o
  -5  -7  11        0.75       -1.11     13.89 o
  -4  -7  11       49.03       57.36     12.22 o
  -3  -7  11       41.96       61.34     12.08 o
  -2  -7  11        2.80       13.53     10.38 o
  -1  -7  11      160.77      171.74      6.43 o
   0  -7  11      140.77      136.80      6.55 o
   1  -7  11       37.27       47.66      5.67 o
   2  -7  11      114.27      125.11      7.37 o
   3  -7  11      226.88      242.67     10.77 o
   4  -7  11       47.85       74.94      9.69 o
   5  -7  11        3.79        6.93      8.06 o
   6  -7  11      124.23      103.81     21.14 o
  -5  -6  11       83.50       89.87     15.73 o
  -4  -6  11       76.39      109.46     13.05 o
  -3  -6  11      192.46      202.18     13.85 o
  -2  -6  11        6.58       11.80      5.55 o
  -1  -6  11       34.75       38.47      5.89 o
   0  -6  11      204.59      206.40      7.43 o
   1  -6  11       10.53       14.24      5.40 o
   2  -6  11      108.83      152.78      7.34 o
   3  -6  11       52.73       66.82      6.85 o
   4  -6  11      130.48      134.57      7.52 o
   5  -6  11      146.87      157.47      8.09 o
   6  -6  11       15.48      -19.22     19.22 o
   7  -6  11       37.76        8.52     21.72 o
  -5  -5  11      393.77      416.68     26.67 o
  -4  -5  11      180.56      211.97     13.85 o
  -3  -5  11      232.67      232.39      7.40 o
  -2  -5  11      159.13      175.38      7.19 o
  -1  -5  11       63.90       81.93      6.51 o
   0  -5  11       92.49       95.28      6.52 o
   1  -5  11      111.05      103.72      6.81 o
   2  -5  11      257.99      281.46      9.41 o
   3  -5  11       99.11       79.28      7.92 o
   4  -5  11        0.30        4.23      6.46 o
   5  -5  11      172.40      188.61      8.15 o
   6  -5  11      236.59      203.37     10.06 o
   7  -5  11        8.52        2.34     20.33 o
  -6  -4  11       57.43       75.53     22.08 o
  -5  -4  11       75.13       99.66     21.36 o
  -4  -4  11      221.81      254.17     14.27 o
  -3  -4  11      143.98      151.09      7.04 o
  -2  -4  11       10.52        6.14      5.95 o
  -1  -4  11       90.08       96.42      6.57 o
   0  -4  11        5.61       -1.03      6.00 o
   1  -4  11        4.62        2.31      5.90 o
   2  -4  11       15.28      138.35      8.09 o
   3  -4  11      235.36      213.14      9.15 o
   4  -4  11       27.32       25.99      7.52 o
   5  -4  11        7.32        3.16      7.27 o
   6  -4  11      312.51      343.64     10.61 o
   7  -4  11       57.20       42.26     20.36 o
  -6  -3  11       64.89       58.18     20.96 o
  -5  -3  11        1.09       -0.48     19.41 o
  -4  -3  11       86.28      111.02      9.30 o
  -3  -3  11      445.51      438.43      9.47 o
  -2  -3  11       37.31       30.57      6.95 o
  -1  -3  11       42.70       36.98      6.63 o
   0  -3  11      484.23      493.38     10.23 o
   1  -3  11       41.55       45.83      7.14 o
   2  -3  11      287.13      311.78     14.63 o
   3  -3  11       23.13       23.10      7.43 o
   4  -3  11       37.78       25.61      7.79 o
   5  -3  11       27.28       17.54      7.31 o
   6  -3  11        2.02       -1.37      7.31 o
   7  -3  11       30.52       20.22      6.96 o
  -4  -2  11        5.09        2.38      6.29 o
  -3  -2  11       51.34       57.83      6.65 o
  -2  -2  11       19.11       14.95      5.36 o
  -1  -2  11      119.03      125.72      7.49 o
   0  -2  11       91.17       68.09      6.90 o
   1  -2  11      182.11      165.24      8.46 o
   2  -2  11      949.42     1014.41     14.14 o
   3  -2  11      188.63      195.04      9.31 o
   4  -2  11      120.69      118.19      8.72 o
   5  -2  11        1.55       -1.90      7.42 o
   6  -2  11       63.92       76.44     10.83 o
   7  -2  11        3.43       14.46     10.56 o
  -5  -1  11      137.19      150.63      8.57 o
  -4  -1  11       13.29       11.35      5.61 o
  -3  -1  11        1.93        6.01      5.35 o
  -2  -1  11      197.23      181.48      6.84 o
  -1  -1  11      106.95       98.10      7.21 o
   0  -1  11      522.95      513.92     10.65 o
   1  -1  11       39.49       29.01      7.06 o
   2  -1  11      232.32      206.71      9.05 o
   3  -1  11      341.93      371.07     10.62 o
   4  -1  11        6.81       -1.99      6.38 o
   5  -1  11        0.12       -7.41      7.41 o
   6  -1  11       32.45       45.78      8.20 o
   7  -1  11       73.80       60.37      8.40 o
  -6   0  11      251.83      227.19     11.02 o
  -5   0  11       13.83       19.35      6.17 o
  -4   0  11       74.21       59.85      6.16 o
  -3   0  11      136.70      153.65      6.67 o
  -2   0  11        1.33       -4.71      4.91 o
  -1   0  11        1.74        6.29      5.07 o
   0   0  11      231.36      263.04      7.80 o
   1   0  11       64.39      160.67      7.56 o
   2   0  11       10.73       24.32      6.61 o
   3   0  11        1.50       -2.46      6.53 o
   4   0  11      169.87      171.70      7.94 o
   5   0  11        4.27        6.25      7.11 o
   6   0  11        0.13        3.46      7.77 o
   7   0  11       87.93       97.14      8.89 o
  -7   1  11        6.02       14.40     15.69 o
  -6   1  11       22.46       17.22      7.81 o
  -5   1  11       51.69       67.92      7.20 o
  -4   1  11       24.95       20.12      5.88 o
  -3   1  11        0.54        0.46      5.60 o
  -2   1  11      410.47      378.29      7.72 o
  -1   1  11       20.28       21.41      5.25 o
   0   1  11       11.44        5.84      6.05 o
   1   1  11       91.04       89.66      7.05 o
   2   1  11       80.98       85.49      7.26 o
   3   1  11      178.42      175.30      8.86 o
   4   1  11        4.31        4.42      6.73 o
   5   1  11       79.53       73.38      8.03 o
   6   1  11      123.96      143.00      8.36 o
  -7   2  11       50.13       43.98      7.55 o
  -6   2  11       10.54        8.06      7.07 o
  -5   2  11      239.84      212.56      9.80 o
  -4   2  11       99.31       78.06      6.62 o
  -3   2  11      118.60      103.52      6.79 o
  -2   2  11      219.93      225.89      7.07 o
  -1   2  11      410.82      370.26      7.91 o
   0   2  11      133.93      142.48      7.46 o
   1   2  11        7.61        6.52      6.48 o
   2   2  11       79.63       75.66      7.16 o
   3   2  11        1.15        2.21      6.93 o
   4   2  11       48.56       41.20      7.97 o
   5   2  11       46.03       33.30      7.87 o
   6   2  11       29.45       25.25      8.21 o
  -7   3  11       67.68       70.27      9.23 o
  -6   3  11       29.43       42.83      7.78 o
  -5   3  11       29.84       56.43     10.57 o
  -4   3  11       73.62       59.93      6.75 o
  -3   3  11       48.41       66.65      6.71 o
  -2   3  11       25.25       15.54      5.67 o
  -1   3  11        8.71        4.88      5.67 o
   0   3  11       50.45       39.23      5.81 o
   1   3  11      175.21      190.34      8.23 o
   2   3  11        4.17        4.03      6.76 o
   3   3  11       15.08        5.89      7.32 o
   4   3  11      154.40      172.30      9.70 o
   5   3  11       55.74       35.85      8.87 o
  -5   4  11       53.85       39.44      7.07 o
  -4   4  11        0.72       -3.29      6.55 o
  -3   4  11       22.94        7.99      5.93 o
  -2   4  11      339.89      344.52      8.21 o
  -1   4  11       69.68       64.91      6.34 o
   0   4  11       11.93       17.13      6.00 o
   1   4  11       52.59       75.05      8.52 o
   2   4  11      115.42      107.29      8.68 o
   3   4  11        6.26       -8.04      8.04 o
   4   4  11       21.99       20.21     12.06 o
  -3   5  11        5.74       17.59     18.67 o
  -2   5  11       46.59       40.85      9.05 o
  -1   5  11      122.46      102.84      7.45 o
   0   5  11       40.80       41.58      8.79 o
   1   5  11        5.56       16.56      7.76 o
  -2  -8  12        0.93       29.25     14.22 o
  -1  -8  12       14.42        7.01     11.62 o
   0  -8  12      124.95      133.97      6.95 o
   1  -8  12       89.14       82.21      7.20 o
   2  -8  12        4.84        6.09     17.00 o
  -3  -7  12       40.26       55.45     15.12 o
  -2  -7  12      107.96      114.58     13.08 o
  -1  -7  12        1.51        5.49      5.86 o
   0  -7  12       15.01        8.95      5.99 o
   1  -7  12       46.43       49.68      7.17 o
   2  -7  12       65.25       63.30      7.26 o
   3  -7  12       16.71       37.03     18.50 o
  -3  -6  12       80.39       87.55     13.33 o
  -2  -6  12      102.68      114.42      7.29 o
  -1  -6  12      285.08      294.89     10.38 o
   0  -6  12      153.38      176.67      7.99 o
   1  -6  12        5.35       -0.08      6.49 o
   2  -6  12      152.13      149.76      8.05 o
   3  -6  12      101.40      178.80     13.35 o
   4  -6  12       19.28       11.12     20.16 o
  -4  -5  12      125.71      143.02     13.81 o
  -3  -5  12      156.33      175.17     14.37 o
  -2  -5  12       15.92        8.64      6.37 o
  -1  -5  12       39.67       32.43      6.60 o
   0  -5  12       13.69       13.83      6.37 o
   1  -5  12        1.56        0.31      7.01 o
   2  -5  12      145.99      159.39      9.00 o
   3  -5  12       18.54      118.52     17.66 o
   4  -5  12      123.88      133.01      8.10 o
  -4  -4  12       34.79       35.37     12.28 o
  -3  -4  12      180.50      181.00      7.74 o
  -2  -4  12      510.48      525.41     11.97 o
  -1  -4  12      161.64      143.83      7.58 o
   0  -4  12       17.99       27.34      6.58 o
   1  -4  12      148.43      189.10      9.16 o
   2  -4  12       39.06       42.73      7.99 o
   3  -4  12       59.36       56.99      8.19 o
   4  -4  12       35.15       25.22      8.10 o
  -4  -3  12       44.32       31.71      6.53 o
  -3  -3  12        0.21        1.15      6.13 o
  -2  -3  12       62.90       65.44      7.17 o
  -1  -3  12      178.48      163.35      8.38 o
   0  -3  12       10.67       13.38      6.97 o
   1  -3  12        0.08        1.59      7.18 o
   2  -3  12       91.26       89.00      8.48 o
   3  -3  12        9.65       15.63      7.77 o
   4  -3  12       32.58       30.60      8.39 o
  -5  -2  12        0.45       -3.49     17.01 o
  -4  -2  12      125.68      118.33      7.86 o
  -3  -2  12       71.48       49.51      7.14 o
  -2  -2  12       75.40       96.12      7.66 o
  -1  -2  12      103.79      132.17      7.79 o
   0  -2  12       57.90       56.97      7.45 o
   1  -2  12       53.80       78.99      8.09 o
   2  -2  12       11.31       13.11      7.76 o
   3  -2  12        7.87       -1.64      7.98 o
   4  -2  12      127.04      144.63      9.67 o
  -5  -1  12      138.59      188.53     12.00 o
  -4  -1  12       17.75       17.25      6.92 o
  -3  -1  12      105.49       81.87      6.61 o
  -2  -1  12       61.73       75.94      6.61 o
  -1  -1  12       74.67       64.43      6.30 o
   0  -1  12       18.98       19.43      7.07 o
   1  -1  12      209.90      221.45      9.58 o
   2  -1  12      504.83      508.92     11.98 o
   3  -1  12        9.50        9.86      7.96 o
   4  -1  12       25.17       11.49      8.21 o
  -5   0  12       53.16       39.37      7.26 o
  -4   0  12      189.29      182.13      8.00 o
  -3   0  12       17.69       17.13      6.14 o
  -2   0  12        4.52        8.20      5.83 o
  -1   0  12        7.36       32.71      6.05 o
   0   0  12        3.04       -3.26      6.90 o
   1   0  12       51.39       60.61      8.28 o
   2   0  12      296.10      335.70     10.80 o
   3   0  12       24.23       16.27      8.28 o
   4   0  12        0.27        4.82      8.29 o
  -6   1  12       18.43       23.21      7.29 o
  -5   1  12       13.04        7.20      6.23 o
  -4   1  12      250.26      249.36      8.29 o
  -3   1  12      186.79      150.43      7.49 o
  -2   1  12       56.94       53.27      5.94 o
  -1   1  12        5.48        8.67      5.68 o
   0   1  12       79.52       53.04      7.05 o
   1   1  12        0.48        8.26      6.96 o
   2   1  12       38.31       80.72      7.93 o
   3   1  12       20.78       23.88      7.32 o
   4   1  12        6.91        7.65     12.97 o
   5   1  12        0.42       -3.29     16.86 o
  -5   2  12       64.42       78.22      7.75 o
  -4   2  12        0.74       -2.62      6.69 o
  -3   2  12      112.96      115.91      6.84 o
  -2   2  12       76.69       82.18      7.57 o
  -1   2  12       30.74       36.53      6.11 o
   0   2  12       85.29       71.22      6.82 o
   1   2  12       53.87       43.61      7.77 o
   2   2  12       94.18      101.73      8.33 o
   3   2  12       31.20       14.86     13.28 o
   4   2  12       19.96       23.42     18.20 o
  -4   3  12      130.11      147.35     17.54 o
  -3   3  12        0.44       -3.28      9.01 o
  -2   3  12       80.31       75.46      6.82 o
  -1   3  12       79.44       82.30      7.14 o
   0   3  12       22.13       13.33      6.28 o
   1   3  12        9.81       10.58     13.16 o
   2   3  12       51.53       72.02     13.76 o
   3   3  12       25.71       29.34     20.76 o
  -4   4  12       68.55       63.91     14.96 o
  -3   4  12       46.26       60.32     16.69 o
  -2   4  12        9.42       11.78     17.28 o
  -1   4  12        1.09        9.96     17.40 o
   0   4  12       81.36       77.33     18.69 o
  -1  -6  13       18.58       26.16      7.75 o
   0  -6  13      121.32      140.98     13.45 o
  -2  -5  13       23.11        2.53      7.60 o
  -1  -5  13      342.57      392.46     11.11 o
   0  -5  13      110.89      103.66     14.37 o
  -3  -4  13      232.25      230.66     16.34 o
  -2  -4  13       30.78       16.32      7.93 o
  -1  -4  13        8.05       -1.60      7.49 o
   0  -4  13       55.24       70.24      9.52 o
   1  -4  13       22.31       25.75      9.16 o
  -3  -3  13      283.68      312.53     10.51 o
  -2  -3  13      129.67       94.42      9.34 o
  -1  -3  13        7.95       13.21      7.12 o
   0  -3  13       44.02       52.94      7.39 o
   1  -3  13       54.60       40.58      8.27 o
  -4  -2  13        2.94       10.96      9.39 o
  -3  -2  13       10.17       16.89      8.34 o
  -2  -2  13      150.86      134.22      9.66 o
  -1  -2  13       88.90       93.82      8.60 o
   0  -2  13        0.18       -2.42      7.52 o
   1  -2  13      158.27      169.50      9.71 o
  -4  -1  13        8.90        3.66      8.50 o
  -3  -1  13       19.10       22.31      8.66 o
  -2  -1  13       19.63       25.52      7.13 o
  -1  -1  13       29.30       27.23      6.57 o
   0  -1  13       46.48       66.80      8.51 o
   1  -1  13        1.89       21.26     21.85 o
  -3   0  13       68.41       90.00     14.85 o
  -2   0  13       54.04       42.79      7.50 o
  -1   0  13       15.08       15.36      9.26 o
   0   0  13        1.35      -12.89     19.46 o
   1   0  13      180.62      165.76     21.95 o
  -3   1  13        9.97        5.56     13.25 o
  -2   1  13       61.99       68.99     14.24 o
  -1   1  13        2.55        1.72     12.55 o
 
